# Supplementary material for: Control of βAR- and N-methyl-D-aspartate (NMDA) Receptor-Dependent cAMP Dynamics in Hippocampal Neurons
Source: PLoS Comput Biol. 2016 Feb 22;12(2):e1004735. doi: 10.1371/journal.pcbi.1004735 (PMC4763502; doi:10.1371/journal.pcbi.1004735)
Supplement: S1 Data — The sheet labeled "Summary Tables" lists the response to NMDA and isoproterenol (as appropriate) for both soma and neurite. Each pharmacological condition is in a separate table. The sheet labeled "SAS format" lists the same data in a single table, appropriate for reading into the SAS software. The sheet labeled toltonegativi-div6-10 was used to generate the "Summary Tables". In addition to the information listed in "Summary Tables", it lists the response of individual neurites used to generate the average neurite response, and also lists the response of forskolin plus IBMX. (XLS) [file pcbi.1004735.s001.xls]

## Sheet: tolto negativi
NMDA epac+PKA buia									NMDA									Isoproterenolo 5'+NMDA															Rolipram+isoproterenolo 5'+NMDA
																																					ttestvsrolipram				0.934952					0.310417
		0.539158	0.166973								0.057384	0.0328625	0.000137383		0.00128527										0.0182997				0.382329	0.000555861							vs iso				0.142266					0.219731
		8.07175	7.55276	8.72687		6.9073	5.5515				18.9314	7.85139	20.4876		15.9357	9.43022				4.21145	13.0935	12.3201	16.6811	4.96699	14.1861		3.69275	13.2837	13.6368	15.9287	6.55316				7.1086	8.62158	7.74605	19.5573	39.5004	3.64658	20.7343		5.62607	5.26485	5.77938	19.3763	32.8606	3.06566
cell	div	NMDA	forsk	Media		NMDA	forsk			DIV	NMDA %	frsk 25+IBMX%	medianeu		NMDA %	frsk 25+IBMX%			DIV	iso5'	NMDA	NMDA	iso5'+NMDA	frsk25+IBMX	medianeu		iso5'	NMDA	NMDA	iso5'+NMDA	frsk25+IBMX			DIV	rolipram	picco rolipram	isoproterenolo	NMDA	roli+iso+NMDA	frsk25+IBMX	medianeu		rolipram	picco rolipram	isoproterenolo	NMDA	roli+iso+NMDA	frsk25+IBMX
ippo14.03.08r	3	3.82979	4.23497	4.75401	soma	5.79216	5.63607		ippo14.03.08p	3	1.45278	23.8663		soma		21.8263		ippo06.08.08h	8	5.44465	16.8675		23.2305	0.883652	18.8552	soma	3.44203	17.6883	17.6883	21.7391	4.16667		ippo11.11.08c	8	5.29101	5.82011	4.0201	49.0338	63.2275	3.07942	51.4912	soma	2.86396	2.86396	2.78422	46.7269	55.1313	4.61538
ippo14.03.08r	3	5.67823	2.98507						ippo14.03.08p	3	1.67866	19.1038						ippo06.08.08h	8	5.15098				-0.722543									ippo11.11.08c	8	3.06604	3.53774	3.89016	54.4053	65.3302	3.13837
ippo14.03.08u	3	2.76008	9.50413		soma	1.37795	7.57282		ippo14.03.08p	3	0.78125	17.4419						ippo06.08.08h	8	4.21053	18.8552	18.8552	23.8596	3.82436									ippo11.11.08c	8	3.52697	4.14938	6.81363			-0.236407
ippo14.03.08u	3	-3.01624	15.0718						ippo14.03.08p	3	-4.81928	24.3038						ippo06.08.08i	8	3.86905	5.58739	5.58739	9.67262	2.98507	5.27177	soma	3.54267	2.48834		6.11916	3.33839		ippo11.11.08c	8	1.90476	4.04762	1.63551	51.0345	56.4286	4.71842
ippo14.03.08v	3	5.45455	8.62069	5.22727	soma	5.37428	7.10383		ippo14.03.08p	3	-2.9724	29.1028						ippo06.08.08i	8	5.07246	9.65517	9.65517	15.2174	3.61635									ippo12.11.08a	9	2.54692	4.95979	7.5817	5.4678	16.3539	6.56682	7.65068	soma	1.05263	1.05263	3.72024	3.15638	8.1203	8.90125
ippo14.03.08v	3	5	8.57143						ippo14.03.08p	3	-1.08932	13.8767						ippo06.08.08i	8	4.14673	2.45023	2.45023	6.69856	4.03587									ippo12.11.08a	9	2.54111	6.87593	5.24781	6.23269	14.6487	6.91004
ippo14.03.08y	3	4.91525	6.46204	5.64021	soma	4.28571	8.39041		ippo14.03.08s	3	7.27651	11.8217	8.1614	soma	7.35632	14.561		ippo06.08.08i	8	0.761035	4.98489	4.98489	5.78387	3.74101									ippo12.11.08a	9	1.6035	3.207	3.87374	5.52486	11.3703	4.71204
ippo14.03.08y	3	6.36516	12.2835						ippo14.03.08s	3	8	13.1687						ippo06.08.08i	8	4.79134	1.62242	1.62242	6.4915	8.56313									ippo12.11.08a	9	0.240964	4.33735	8.05288	5.67297	14.4578	4.84211
ippo14.03.08z	3	9.78474	8.3779		soma		8.64865		ippo14.03.08s	3	8.98345	14.0998						ippo06.08.08i	8	5.25478	6.65658	6.65658	12.2611	5.39007									ippo12.11.08a	9	2.9656	8.06643	21.3134			-6.15627
ippo14.03.08z	3	-0.578871	9.31587						ippo14.03.08s	3	7.86713	7.6175						ippo06.08.08i	8	8.98876	5.00736	5.00736	14.4462	4.20757									ippo12.11.08a	9	1.13169	8.02469	6.00203	15.3551	23.6626	5.32446
ippo17.03.08b	6	14.1434	9.07504	11.3903	soma	12.3106	5.22766		ippo14.03.08s	3	8.67993	10.6489						ippo06.08.08i	8	2.40964	5.44118	5.44118	7.98193	3.06834									ippo12.11.08c	9	4.82625	7.14286	1.28913	18.5455	25.8687	7.51534	20.8456	soma	3.51562	6.05469	-0.188679	21.3611	25.3906	6.54206
ippo17.03.08b	6	8.63724	7.06714						ippo14.03.08t	3	6.54362	15.9055	7.68361	soma	5.25328	15.1515		ippo06.08.08i	8	3.79562	2.67229	2.67229	6.56934	2.46575									ippo12.11.08c	9	2.05339	6.77618	2.41449	22.7898	28.3368	4.48
ippo17.03.08d	6	17.6568	8.41515	12.321	soma	7.11921	7.72798		ippo14.03.08t	3	7.88321	14.3437						ippo06.08.08i	8	2.83688	3.72414		6.66667	1.19681									ippo12.11.08c	9	-0.391389	6.45793	1.37525	24.8062	26.0274	5.74534
ippo17.03.08d	6	6.98529	8.59107						ippo14.03.08t	3	9.78441	14.3505						ippo06.08.08i	8	2.46734	8.64023	8.64023	11.3208	3.91134									ippo12.11.08c	9	4.60177	6.0177	1.86125	15.6146	23.1858	6.17816
ippo17.03.08f	6	10.6033	4.29752	9.83063	soma	7.77027	3.9185		ippo14.03.08t	3	3.46021	13.7124						ippo06.08.08l	8	2.8626	25.0464	25.0464	28.626	5.93472	25.4406	soma	3.26797	22.5738	22.5738	26.5795	7.40103		ippo12.11.08c	9	3.74016	7.48031	1.32827	22.4719	28.7402	7.33945
ippo17.03.08f	6	9.05797	3.15615						ippo14.03.08t	3	9.67742	15.9443						ippo06.08.08l	8	3.94477	23.9089	23.9089	28.7968	6.89127									ippo12.11.08d	9	3.28228	4.15755	0.423729			-0.149925	38.7097	soma	1.54525	2.42826	-0.652174	33.2604	34.4371	0.821018
ippo17.03.08h	6	22.7575	2.02977	21.0378	soma	16.5247	3.65497		ippo14.03.08t	3	9.51526	14.2623						ippo06.08.08l	8	7.48441	27.4662	27.4662	37.0062	7.58725									ippo12.11.08d	9	1.03734	1.65975	-0.821355		35.8921	0.610687
ippo17.03.08h	6	19.3182	6.2585						ippo14.03.08t	3	6.64207	15.5709						ippo06.08.08l	8	4.09091	24.0175	24.0175	29.0909	6.8662									ippo12.11.08d	9	2.34742	2.58216	-0.458716	38.7097	41.3146	3.32226
ippo17.03.08l	6	8.26245	5.49944	9.342	soma	8.74172	3.16687		ippo14.03.08t	3	9.70874	14.5133						ippo06.08.08l	8	4.54545	26.9151	26.9151	32.684	4.73083									ippo12.11.08d	9	-1.80328	7.21311	3.3389			-2.38663
ippo17.03.08l	6	10.4215	4.55992						ippo14.03.08t	3	5.92885	15.6716						ippo06.08.08l	8	3.6	25.2896	25.2896	29.8	5.23883									ippo12.11.08d	9	2.45614	2.98246	-1.71233		35.4386	1.94301
ippo21.03.08d	3	18.3976	3.50877	15.4229	soma	8.58896	1.41243		ippo14.03.08t	3	7.69231	15.6015						ippo06.08.08m	8	-0.714286	21.0072		20.1429	0.237812	20.7584	soma	1.86441	17.4709	17.4709	19.661	3.68272		ippo12.11.08d	9	0.444444	0.888889	-0.442478			-2.526
ippo21.03.08d	3	12.4481	9.47109						ippo14.03.08w	3	18.0147	11.0592	21.24	soma	19.6319	11.9658		ippo06.08.08m	8	2.21402	20.9386	20.9386	23.6162	2.68657									ippo12.11.08e	9	0	3.10966	-2.78232			-3.0137		soma	-0.956938	-0.956938	-0.805153		14.3541	0.55788
ippo21.03.08g	3	2.59259	19.1336	3.23694	soma	2.62097	11.002		ippo14.03.08w	3	16.2313	9.95185						ippo06.08.08m	8	-0.687285	26.1246			-3.42936									ippo12.11.08e	9	-1.68394	1.81347	-1.71278	16.756	12.8238	0.688863
ippo21.03.08g	3	3.88128	22.6374						ippo14.03.08w	3	19.1304	25						ippo06.08.08m	8	-0.341297	22.9452		22.5256	0.835655									ippo12.11.08e	9	-1.02696	-0.12837	-3.24254	18.4987	13.4788	1.58371
ippo21.03.08n	3	0.58309	7.97101	4.07812	soma	7.25126	7.38994		ippo14.03.08w	3	28.8	6.36646						ippo06.08.08m	8	0.857633	20.5782	20.5782	21.6123	5.35966									ippo12.11.08e	9	1.93165	4.16048	-1.74927	18.1009	18.2764	0.376884
ippo21.03.08n	3	7.57315	10.56						ippo14.03.08w	3	24.0234	7.87402						ippo06.08.08n	8	1.29032	23.1423	23.1423	24.7312	5.34483	22.1603	soma	0.596421	20.751	20.751	21.4712	7.85597		ippo25.11.08g	6	2	3	14.2157		63.25	1.37825	30.0195	soma	2.08877	2.08877	9.20716	39.1101	55.0914	1.85185
ippo26.03.08e	8	12.8049	-0.675676		soma		-0.664894		ippo14.03.08x	3	15.6415	9.11854	17.8262	soma	13.936	9.91736		ippo06.08.08n	8	6.00858	23.0769	23.0769	30.4721	7.89474									ippo25.11.08g	6	2.13333	3.46667	14.0992		58.1333	1.34907
ippo26.03.08e	8	10.9531	-0.25641						ippo14.03.08x	3	13.6531	9.09091						ippo06.08.08n	8	5.65611	23.1263	23.1263	30.0905	7.47826									ippo25.11.08g	6	0.243902	0.97561	10.219		53.4146	0.158983
ippo26.03.08h	8	0	5.54562	2.44123	soma	2.03704	3.0853		ippo14.03.08x	3	15.2475	10.4811						ippo06.08.08n	8	1.93966	23.0444	23.0444	25.431	6.01375									ippo25.11.08g	6	4.78469	10.0478	14.8402	31.4115	58.134	4.68986
ippo26.03.08h	8	4.88246	4.31034						ippo14.03.08x	3	27.1218	3.77358						ippo06.08.08n	8	2.5729	18.0602	18.0602	21.0978	4.67422									ippo25.11.08g	6	1.05541	2.11082	13.3159		56.9921	1.84874
									ippo14.03.08x	3	17.5532	6.03318						ippo06.08.08n	8	1.69811	23.3766	23.3766	25.4717	4.3609									ippo25.11.08g	6	2.3753	5.70071	18.3295	28.6275	55.8195	2.13415
									ippo14.03.08x	3	16.0878	9.6063						ippo06.08.08n	8	-0.735294	22.7778	22.7778	21.875	5.42986									ippo25.11.08g	6	3.7296	5.59441	13.9326		51.9814	1.07362
									ippo14.03.08x	3	19.4783	9.02475						ippo06.08.08n	8	2.25303	20.678	20.678	23.3969	6.17978									ippo25.11.08g	6	3.53535	6.31313	9.02439		67.6768	1.05422
									ippo17.03.08a	6	27.9468	13.2244	22.1524	soma	17.9104	13.9241		ippo08.08.08b	3	2.10526	14.433	14.433	16.8421	11.7117	11.6691	soma	1.67598	11.3553	11.3553	13.2216	11.3487		ippo25.11.08g	6	6.71296	6.71296	6.50759		58.5648	1.75182
									ippo17.03.08a	6	24.1525	11.6041						ippo08.08.08b	3	0.886525	12.1265	12.1265	13.1206	9.56113									ippo25.11.08g	6	-0.656455	5.68928	17.6211			-0.849858
									ippo17.03.08a	6	21.4689	12.2481						ippo08.08.08b	3	-2.63158	12.0721	12.0721	9.12281	7.3955									ippo25.11.08g	6	0.943396	1.88679	13.785		54.9528	1.06545
									ippo17.03.08a	6	20.5184	8.78136						ippo08.08.08b	3	1.93424	12.5237	12.5237	14.7002	12.1417									ippo23.12.08a	7	4.25963	5.07099	19.2607	5.22023	30.8316	2.0155	4.40936	soma	0.655022	5.8952	21.0412	2.68817	25.1092	2.09424
									ippo17.03.08a	6	19.1721	13.5283						ippo08.08.08b	3	-0.162075	9.57792	9.57792	9.40032	8.88889									ippo23.12.08a	7	7.24346	8.04829	10.1313		25.7545	0
									ippo17.03.08a	6	20.4641	14.0105						ippo08.08.08b	3	2.46914	12.3924	12.3924	15.1675	10.7198									ippo23.12.08a	7	0.235849	4.95283	24.2353	3.59848	29.0094	2.19378
									ippo17.03.08a	6	20.339	12.3239						ippo08.08.08b	3	1.61031	8.55784	8.55784	10.306	5.9854									ippo23.12.08b	7	31.5556	34	7.77027			-1.44509		soma	25.8294	25.8294	7.9096		40.9953	0.840336
									ippo17.03.08a	6	22.8972	10.8365						ippo08.08.08c	3	0.177305	12.7434	12.7434	12.9433	4.86656	10.9365	soma	3.48432	9.09091	9.09091	12.892	8.7963		ippo23.12.08b	7	23.4783	25.2174	13.9085			-2.23776
									ippo17.03.08a	6	26.3692	8.50722						ippo08.08.08c	3	5.386	10.0511	10.0511	15.9785	9.44272									ippo23.12.08b	7	24.3421	26.9737	5.29101			-0.151515
									ippo17.03.08a	6	17.5105	12.7469						ippo08.08.08c	3	1.14007	10.1449	10.1449	11.4007	7.01754									ippo23.12.08b	7	28.91	29.3839	9.19118	10.6061	55.6872	0.608828
									ippo17.03.08a	6	21.8962	14.2593						ippo08.08.08c	3	3.67893	10.8065	10.8065	14.8829	6.84134									ippo23.12.08b	7	21.6545	21.8978	7.6	5.57621	38.1995	0.528169
									ippo17.03.08a	6	23.5412	15.4723						ippo08.08.08e	3	7.92254	6.36215		14.7887	1.99387	5.74572	soma	3.59375	5.27903	5.27903	9.0625	2.86533		ippo23.12.08b	7	20.1405	20.6089	7.21248	6.18182	36.7681	1.0274
									ippo17.03.08a	6	21.7054	6.84713						ippo08.08.08e	3	5.98131	6.52557	6.52557	12.8972	2.15232									ippo23.12.08b	7	24.7525	25.495	7.93651			0
									ippo17.03.08c	6	14.5396	9.59097	15.0143	soma	10.8271	7.86974		ippo08.08.08e	3	6.08553	4.65116	4.65116	11.0197	2.51852									ippo23.12.08b	7	26.6667	26.6667	7.01754	4.73588	41.9753	1.04348
									ippo17.03.08c	6	15.9675	10.2684						ippo08.08.08e	3	6.18401	8.09659	8.09659	14.7813	3.41656									ippo23.12.08b	7	18.4758	19.3995	7.40741			-0.680272
									ippo17.03.08c	6	11.7557	8.60656						ippo08.08.08e	3	4.35435	3.74101	3.74101	8.25826	3.7448									ippo23.12.08b	7	22.695	23.4043	8.67052	5.31915	40.4255	1.17845
									ippo17.03.08c	6	19.5	14.2259						ippo08.08.08e	3	5.72337	5.71429	5.71429	11.7647	3.98293									ippo23.12.08b	7	24.356	24.356	7.15631			-0.16835
									ippo17.03.08c	6	9.28463	8.6351						ippo08.08.08f	3	4.8414	2.86624	2.86624	7.84641	2.01238	3.22251	soma	3.7225	2.12072	2.12072	5.92217	3.35463		ippo23.12.08b	7	32.1918	32.1918	4.4905	13.2231	56.3927	1.16788
									ippo17.03.08c	6	22.0461	5.66706						ippo08.08.08f	3	4.25139	3.01418	3.01418	7.39372	2.0654									ippo23.12.08b	7	30.7522	30.7522	6.42978			-0.587372
									ippo17.03.08c	6	9.60265	12.3867						ippo08.08.08f	3	4.04412	3.35689		7.53676	1.7094									ippo23.12.08c	7	-0.657895	4.16667	7.28477	28.8066	37.2807	15.016	27.951	soma	2.12766	2.12766	3.00926	30.3371	37.1158	8.44828
									ippo17.03.08c	6	12.2222	10.6436						ippo08.08.08f	3	4.82143	2.04429	2.04429	6.96429	3.67279									ippo23.12.08c	7	1.78971	2.01342	3.07692	29.6375	36.0179	11.3487
									ippo17.03.08c	6	20.21	8.73362						ippo08.08.08f	3	3.10345	3.17726	3.17726	6.37931	2.75527									ippo23.12.08c	7	0.954654	2.6253	8.74704	29.3478	42.0048	11.4286
									ippo17.03.08e	6	21.2454	9.96979	25.2279	soma	17.6568	9.53717		ippo08.08.08f	3	4.96324	2.45184	2.45184	7.53676	2.22222									ippo23.12.08c	7	3.02267	4.53401	11.2469	25.9341	44.3325	6.63176
									ippo17.03.08e	6	18.3811	10.6838						ippo08.08.08f	3	4.25532	3.23129	3.23129	7.62411	2.9654									ippo23.12.08c	7	1.78117	4.83461	9.25	32.4943	47.3282	2.76339
									ippo17.03.08e	6	26.8128	7.84574						ippo08.08.08f	3	4.01396	2.68456	2.68456	6.80628	4.08497									ippo23.12.08c	7	1.30548	2.08877	8.50515	25.6532	38.1201	5.48204
									ippo17.03.08e	6	29.8742	4.60048						ippo08.08.08f	3	4.56204	4.71204		9.48905	0.833333									ippo23.12.08c	7	-1.01523	3.29949	10.5128	24.826	36.5482	5.57621
									ippo17.03.08e	6	28.1859	4.79532						ippo08.08.08f	3	4.0146	3.50877	3.50877	7.66423	2.20339									ippo23.12.08c	7	1.00503	3.76884	7.9602	28.1106	39.6985	5.57554
									ippo17.03.08e	6	19.6046	11.8457						ippo08.08.08f	3	1.80033	8.84244		10.802	0.886263									ippo23.12.08c	7	3.49127	4.73815	4.33735	30.7159	41.1471	5.83039
									ippo17.03.08e	6	30.7806	4.95495						ippo08.08.08f	3	4.03071	3.87454	3.87454	8.06142	2.13144									ippo23.12.08c	7	2.91971	4.13625	6.38298	27.7778	39.9027	9.91304
									ippo17.03.08e	6	25.7098	8.40652						ippo08.08.08f	3	3.93701				-1.70455									ippo23.12.08c	7	-0.481928	1.92771	5.08475	30.1843	36.1446	10.9735
									ippo17.03.08e	6	26.4567	9.09091						ippo08.08.08f	3	3.98293	4.65116	4.65116	8.81935	3.39869									ippo23.12.08c	7	7.41573	9.66292	3.55649	28.0808	42.4719	13.0915
									ippo17.03.08g	6	16.0521	13.0841	19.3476	soma	15.8242	10.8159		ippo08.08.08f	3	4.59259	4.39093	4.39093	9.18519	3.39213									ippo23.12.08c	7	4.69484	7.74648	7.84753	22.4532	38.2629	10.3565
									ippo17.03.08g	6	22.9698	10.7547						ippo08.08.08f	3	4.92063	3.02572	3.02572	8.09524	2.64317									ippo23.12.08c	7	1.64319	5.39906	11.0855	28.4823	45.0704	9.06149
									ippo17.03.08g	6	15.3846	16						ippo08.08.08f	3	4.9922	2.97177	2.97177	8.11232	3.3189									ippo23.12.08c	7	5.8427	9.88764	9.55414	24.031	43.8202	7.8125
									ippo17.03.08g	6	17.484	19.0563						ippo08.08.08f	3	3.35463	3.55487		7.02875	1.34328									ippo23.12.08c	7	1.2987	3.8961	7.26496	24.3028	35.0649	11.3782
									ippo17.03.08g	6	20.0445	8.53432						ippo13.09.08n	5	20.6897		-0.142857		9.44206		soma	16.0584			14.2336	12.1406		ippo23.12.08c	7	0.892857	3.57143	7.30088	29.6907	40.4018	10.0159
									ippo17.03.08g	6	11.7914	9.73631						ippo13.09.08n	5	21.9251		-3.21637		9.96979									ippo23.12.08c	7	1.25523	5.64854	6.40496	30.8738	41.0042	10.2374
									ippo17.03.08g	6	25.1082	10.0346						ippo13.09.08n	5	14.6474		2.36593		9.24499									ippo23.12.08c	7	1.67364	2.92887	4.73251	29.666	38.0753	11.5152
									ippo17.03.08g	6	20	11.6667						ippo13.09.08n	5	17.6125		-1.66389		9.98308									ippo01.03.13d	8	22.1183		1.83071	10.3441		2.32768	9.15713	soma	20.0865		3.12737	6.51158		1.50243
									ippo17.03.08g	6	23.251	10.3506						ippo13.09.08n	5	19.5076		3.16957		8.90937									ippo01.03.13d	8	14.8175		4.13446	9.45635		3.37169
									ippo17.03.08g	6	21.8644	7.7886						ippo13.09.08o	5	1.24334	21.9298	21.9298	23.4458	7.76978	15.8408	soma	1.04348	11.5318	11.5318	12.6957	10.9568		ippo01.03.13d	8	18.7743		7.20355	7.87159		5.75559
									ippo17.03.08g	6	18.9979	10.8772						ippo13.09.08o	5	2.92969	13.2827	13.2827	16.6016	9.04523									ippo01.03.13d	8	17.5302		5.66002			1.22934
									ippo17.03.08g	6	19.2233	10.2606						ippo13.09.08o	5	1	11.8812	11.8812	13	13.2743									ippo01.03.13d	8	20.3952		4.45546	9.07162		5.90632
									ippo17.03.08i	6	21.4794	2.22482	21.8382	soma	17.9173	3.63636		ippo13.09.08o	5	-0.186916	14.9813	14.9813	14.7664	11.5635									ippo01.03.13d	8	19.8054		3.64822	9.74701		3.07402
									ippo17.03.08i	6	20.2586	3.7037						ippo13.09.08o	5	2.88809	12.807	12.807	16.065	11.8196									ippo01.03.13d	8	19.0152		4.10905	8.45211		3.88235
									ippo17.03.08i	6	23.3553	2.4						ippo13.09.08o	5	1.65289	20.1626	20.1626	22.1488	5.2774									ippo22.03.13i	9	6.30349		7.63942			1.88283	5.10957	soma	7.15461		12.0976	4.48895		1.81693
									ippo17.03.08i	6	22.2597	4.96552						ippo13.09.08o	5	5.72289	13.2479		19.7289	1.13208									ippo22.03.13i	9	8.13897		20.5407	4.10102		2.5049
									ippo21.03.08a	3		3.20405		soma		5.72519		ippo13.09.08p	5	0.978474	26.5504	26.5504	27.7886	4.90046	28.5448	soma	-0.171233	22.813	22.813	22.6027	4.32961		ippo22.03.13i	9	6.933		13.6548	3.81651		2.64684
									ippo21.03.08a	3		6.5053						ippo13.09.08p	5	2.06767	29.2818	29.2818	31.9549	3.7037									ippo22.03.13i	9	1.29219		11.2477	6.93549		5.44319
									ippo21.03.08e	3	8.4425	7.24832	7.64867	soma	7.82473	6.38607		ippo13.09.08p	5	-0.337268	29.1032	29.1032	28.6678	3.93185									ippo22.03.13i	9	7.37753		8.81834	6.11395		3.58524
									ippo21.03.08e	3		-2.78481						ippo13.09.08p	5	-2.61866	29.2437	29.2437	25.8592	3.77113									ippo22.03.13i	9	11.9682		17.9649			-0.369992
									ippo21.03.08e	3	6.85484	5.66038						ippo13.09.08q	5	5.40541	16.5064	16.5064	22.8041	5.50206	17.9547	soma	3.98482	16.2409	16.2409	20.8729	8.16327		ippo22.03.13i	9	11.0781		5.86144	4.5809		2.25669
									ippo21.03.08f	3		14.5719		soma		10.0629		ippo13.09.08q	5	8.44828	15.8983	15.8983	25.6897	5.07545									ippo19/04/13a	10	4.50239		10.378	17.0355		4.62442	19.505	soma	6.30277		8.67233	17.4044		1.63944
									ippo21.03.08f	3		12.6316						ippo13.09.08q	5	7.92793	18.0301	18.0301	27.3874	5.51627									ippo19/04/13a	10	5.1369		11.4612	17.4521		3.45022
									ippo26.03.08e	8	28.4229	0.539811		soma		-0.157729		ippo13.09.08q	5	4.38247	17.9389	17.9389	23.1076	7.11974									ippo19/04/13a	10	2.51928		13.5023	16.8178		2.76263
									ippo26.03.08e	8	29.7048	0.426743						ippo13.09.08q	5	4.56081	19.2246	19.2246	24.6622	7.18157									ippo19/04/13a	10	5.05168		13.4104	26.2626		6.09528
									ippo26.03.08e	8	30.6043	2.83582						ippo13.09.08q	5	3.87858	20.1299	20.1299	24.7892	2.7027									ippo19/04/13a	10	-2.95686		21.8552	27.2452		9.45646
									ippo26.03.08e	8	30	0						ippo22.03.13b1	9	4.81211		6.82534		4.81308	7.49322	soma	5.59297		6.72537		3.34431		ippo19/04/13a	10	0.87195		11.0957	12.2171		5.25214
									ippo26.03.08e	8	30.1688	0.162075						ippo22.03.13b1	9	3.24822		9.93162		5.51656									ippo19/04/13b	10	-0.714889		6.88931			1.58619	13.229	soma	0.873693		5.20895	8.09422		0.222444
									ippo26.03.08e	8		-0.316957						ippo22.03.13b2	9	-3.57131		6.66925		3.32893									ippo19/04/13b	10	-7.62704		2.13906	11.303		2.97863
									ippo26.03.08e	8	29.2	0.154799						ippo22.03.13b3	9	5.52009		6.54666		4.14384									ippo19/04/13b	10	-0.417252		4.03775			0.708501
									ippo26.03.08e	8	27.0541	0.157729						ippo22.03.13b2	9	11.6741		6.36381		6.54498	9.81291	soma	5.96023		11.793		5.69999		ippo19/04/13b	10	-3.11876		7.13868	15.1549		3.67587
									ippo26.03.08e	8	25.9406	0.628931						ippo22.03.13b2	9	12.891		10.873		9.50948									ippo19/04/13b	10	-3.61161		2.19164			1.70961
									ippo26.03.08e	8	30.4729	0.805369						ippo22.03.13b2	9	12.9533		9.51006		8.73524
									ippo26.03.08g	8	26.3274	5.6042	27.7233	soma	24.3187	6.23946		ippo22.03.13b2	9	3.17237		12.5048		6.67494
									ippo26.03.08g	8	25.2408	5.23077						ippo22.03.13e1	9	10.3025		16.157		2.64455	21.3444	soma	3.37681		24.6193		4.22218
									ippo26.03.08g	8	31.6017	6.08553						ippo22.03.13e1	9	3.80908		23.5581		4.53807		strane tracce
									ippo01.08.08a	10	22.2222	13.2997	20.9054	soma	16.8932	11.6279		ippo22.03.13e1	9	5.52891		24.6899		2.86121
									ippo01.08.08a	10	16.826	7.69231						ippo22.03.13e1	9	7.32223		20.8577		2.48661
									ippo01.08.08a	10	24.7934	9.93377						ippo22.03.13e1	9	-0.539565		19.7751		2.8317
									ippo01.08.08a	10	21.9462	10.1868						ippo22.03.13e1	9	0.677837		21.7547		2.67037
									ippo01.08.08a	10	20	6.25						ippo22.03.13e1	9	4.42121		22.6181		2.87247
									ippo01.08.08a	10	14.3382	9.00322						ippo22.03.13e2	9	0.405092		12.8425		1.55625		soma	-3.68835				1.32414
									ippo01.08.08a	10	26.2118	8.10811						ippo22.03.13e2	9	-2.53933		16.5789		4.10109
									ippo01.08.08e	10	30.8489	5.22152	33.3005	soma	29.0766	3.95738		ippo22.03.13e2	9	2.39489		21.1838		3.27756
									ippo01.08.08e	10	30.9804	4.64072						ippo22.03.13e2	9	0.0407378		16.0684		1.5505
									ippo01.08.08e	10		-2.02381						ippo22.03.13g	9	5.01837		4.35676		3.77113	5.43939	soma	6.50954		1.79193		2.66062
									ippo01.08.08e	10	36.0465	3.7037						ippo22.03.13g	9	-4.25714		7.10693		8.71563
									ippo01.08.08e	10		1.95567						ippo22.03.13g	9	3.80682		8.54269		4.85249
									ippo01.08.08e	10	35.3261	2.27577						ippo22.03.13g	9	5.68025		6.67197		2.69874
									ippo01.08.08m	10	48.0813	5.94512	47.5884	soma	43.9803	6.48464		ippo22.03.13g	9	8.54452		1.84447		3.33013
									ippo01.08.08m	10	46.798	4.5302						ippo22.03.13g	9	3.78892		3.22788		3.00093
									ippo01.08.08m	10	50.108	4.46043						ippo22.03.13g	9	3.21737		4.70384		4.0785
									ippo01.08.08m	10	38.835	8.39161						ippo22.03.13g	9	-2.68433		4.26587		3.02344
									ippo01.08.08m	10	46.9438	8.31947						ippo22.03.13g	9	-0.440158		8.23411		4.66014
									ippo01.08.08m	10	51.6883	6.84932						ippo06.04.13f	10	4.61152		10.0934		7.03804	10.674	soma	15.5924		17.208		2.06176
									ippo01.08.08m	10	50	5.36013						ippo06.04.13f	10	2.73216		14.9953		8.99643
									ippo01.08.08m	10	48.2533	3.53461						ippo06.04.13f	10	9.32118		15.4592		5.80459
									ippo05.08.08a	7	18.3566	3.98818	18.1085	soma	9.72222	5.34459		ippo06.04.13f	10	12.8576		11.4102		3.8629
									ippo05.08.08a	7	23.3613	4.49591						ippo06.04.13f	10	9.32434		3.86691		6.19399
									ippo05.08.08a	7	17.6667	4.67422						ippo06.04.13f	10	8.06025		5.06338		6.74309
									ippo05.08.08a	7	13.0495	4.61725						ippo06.04.13f	10	13.6951		17.0137		2.73899
									ippo05.08.08b	7	-8.26446	19.1441		soma		14.0992		ippo06.04.13f	10	11.8462		5.82482		12.0436
									ippo05.08.08b	7	-13.1004	15.0754						ippo06.04.13f	10	7.59595		12.3393		2.18361
									ippo05.08.08b	7	-16.8182	17.4863
									ippo05.08.08b	7	-17.9872	19.5822
									ippo06.08.08a	8	10.9185	6.09375	8.20603	soma	5.59322	13.0016
									ippo06.08.08a	8	9.2081	9.94941
									ippo06.08.08a	8	6.89013	13.5889
									ippo06.08.08a	8	1.67785	9.40594
									ippo06.08.08a	8	12.3355	14.6413
									ippo06.08.08g	8	18.6321	16.1034	20.7277	soma	16.0998	17.9688
									ippo06.08.08g	8	15.8351	16.6667
									ippo06.08.08g	8	25.5319	17.1375
									ippo06.08.08g	8	22.9117	11.8447
									ippo06.08.08t	8	6.8268	4.85207	12.0136	soma	6.93069	7.01058
									ippo06.08.08t	8	10.3125	4.24929
									ippo06.08.08t	8	18.156	5.16206
									ippo06.08.08t	8	12.8983	6.58602
									ippo06.08.08t	8	11.6031	8.20793
									ippo06.08.08t	8	10.0287	4.16667
									ippo06.08.08t	8	22.0816	3.34101
									ippo06.08.08t	8	11.9241	3.38983
									ippo06.08.08t	8	11.3416	4.84472
									ippo06.08.08t	8	4.96304	2.21328
									ippo08.08.08a	3	-1.40845	34.7619		soma		31.6742
									ippo08.08.08a	3	-4.96454	34.5771
									ippo08.08.08a	3	-3.74753	31.5574
									ippo08.08.08n	3	15.7468	8.13464	12.8278	soma	9.89583	8.53081
									ippo08.08.08n	3	10.9477	6.33284
									ippo08.08.08n	3	12.9241	5.86552
									ippo08.08.08n	3	15.2381	7.02479
									ippo08.08.08n	3	9.28218	3.39751
									ippo19.08.08h	8	16.6927	3.87701	14.9879	soma	10.6084	6.7701
									ippo19.08.08h	8	12.4606	6.59187
									ippo19.08.08h	8	20.6052	6.21266
									ippo19.08.08h	8	16.9607	3.36427
									ippo19.08.08h	8	8.2206	3.75
									ippo19.08.08i	8	9.61263	11.1257	13.7456	soma	7.51748	12.1951
									ippo19.08.08i	8	9.67153	12.9784
									ippo19.08.08i	8	11.5094	10.8291
									ippo19.08.08i	8	11.002	11.3274
									ippo19.08.08i	8	12.8391	6.41026
									ippo19.08.08i	8	12.9799	8.41424
									ippo19.08.08i	8	10.6713	9.95334
									ippo19.08.08i	8	31.6794	11.0145
									ippo19.08.08l	8	26.5107	5.85516	26.4624	soma	22.833	8.0895
									ippo19.08.08l	8	26.7516	4.1876
									ippo19.08.08l	8	24.9467	5.2901
									ippo19.08.08l	8	28.6585	1.73776
									ippo19.08.08l	8	22.4949	5.00835
									ippo19.08.08l	8	29.4118	4.84848
									ippo09.09.08a	8	11.5456	17.1953	10.723	soma	7.24907	20.4506
									ippo09.09.08a	8	12.0316	18.1338
									ippo09.09.08a	8	11.5308	19.2513
									ippo09.09.08a	8	8.5034	19.906
									ippo09.09.08a	8	9.24855	20.8113
									ippo09.09.08a	8	11.4783	18.4087
									ippo09.09.08b	8	16.6113	3.84615	14.0904	soma	11.6822	1.81311
									ippo09.09.08b	8	15.7051	3.1856
									ippo09.09.08b	8	12.8548	3.69822
									ippo09.09.08b	8	13.5652	1.83767
									ippo09.09.08b	8	10.7034	1.38122
									ippo09.09.08b	8	15.1026	3.69427
									ippo09.09.08c	8	25.4181	0		soma		0.536193
									ippo09.09.08c	8	26.1863	0.139276
									ippo09.09.08c	8	29.5222	0.131752
									ippo09.09.08c	8	29.8905	-0.240964
									ippo09.09.08d	8	24.4485	6.20384	22.9473	soma	18.5714	10.1549
									ippo09.09.08d	8	20.8835	7.97342
									ippo09.09.08d	8	24.9513	7.80031
									ippo09.09.08d	8	21.6573	5.88235
									ippo09.09.08d	8	19.8842	6.44122
									ippo09.09.08d	8	24.5399	12.1511
									ippo09.09.08d	8	24.2661	8.0315
									ippo13.09.08b	5	13.8629	7.66074	14.3065	soma	9.78441	10.423
									ippo13.09.08b	5	15.7895	7.42424
									ippo13.09.08b	5	17.6471	7.5
									ippo13.09.08b	5	11.7544	10.2041
									ippo13.09.08b	5	11.0613	5.65276
									ippo13.09.08b	5	15.7241	0.11919
									ippo13.09.08c	5	18.4818	8.07799	13.2124	soma	11.9751	6.80556
									ippo13.09.08c	5	12.3441	6.10433
									ippo13.09.08c	5	8.81119	7.45501
									ippo17.09.08a	9	15.233	4.35459	21.9854	soma	16.9492	4.63768
									ippo17.09.08a	9	28.7379	2.71493
									ippo17.09.08a	9		1.52091
									ippo17.09.08b	9	14.3145			soma
									ippo17.09.08b	9	13.7476
									ippo17.09.08b	9	11.9093
									ippo17.09.08b	9	13.3333
									ippo17.09.08b	9	12.8968
									ippo17.09.08b	9	15.5235
									ippo17.09.08c	9		1.75159	33.0009	soma	26.6798	4.52418
									ippo17.09.08c	9	30.8285	3.09278
									ippo17.09.08c	9	33.9844	2.33236
									ippo17.09.08c	9		1.51286
									ippo17.09.08c	9	34.1897	3.09278
									ippo17.09.08c	9		0.973574
									ippo23.09.08a	8	32.967	7.57576	26.3911	soma	22.5131	7.97721
									ippo23.09.08a	8	22.7806	7.77626
									ippo23.09.08a	8	33.8235	6.18132
									ippo23.09.08a	8	29.2096	3.7234
									ippo23.09.08a	8	15.974	3.91937
									ippo23.09.08a	8	23.5921	4.18719
									ippo23.09.08b	8		1.37615	15.0235	soma	7.48752	1.70279
									ippo23.09.08b	8	15.0235	2.72109
									ippo23.09.08c	8		1.62003	25.881	soma	20.1299	5.40541
									ippo23.09.08c	8		-1.08865
									ippo23.09.08c	8	24.1322	6.12517
									ippo23.09.08c	8	28.471	4.24077
									ippo23.09.08c	8		-1.04287
									ippo23.09.08c	8		-1.64948
									ippo23.09.08c	8	25.0396	2.91508
									ippo23.09.08c	8		0.451977
									ippo23.09.08d	8	31.1301	3.73984	29.7376	soma	24.0777	6.41628
									ippo23.09.08d	8	27.1287	5.29595
									ippo23.09.08d	8	28.4848	5.34591
									ippo23.09.08d	8	29.8872	4.92041
									ippo23.09.08d	8	36.767	7.18424
									ippo23.09.08d	8	28.952	4.26997
									ippo23.09.08d	8	25.813	8.5622
									ippo01.10.08a	6	33.6609	3.125	28.5586	soma	23.3945	12.4535
									ippo01.10.08a	6	19.5294	32.0866
									ippo01.10.08a	6	26.975	6.98027
									ippo01.10.08a	6	38.0952	2.09895
									ippo01.10.08a	6	24.5327	12.0075
									ippo01.10.08a	6	26.7773	11.5888
									ippo01.10.08a	6	23.6957	13.0053
									ippo01.10.08c	6	39.1403	6.01626	34.2754	soma	28.4254	7.48408
									ippo01.10.08c	6	36.4066	7.27903
									ippo01.10.08c	6	37.5286	5.99002
									ippo01.10.08c	6	33.1081	9.47547
									ippo01.10.08c	6	32.0175	7.97342
									ippo01.10.08c	6	30.5011	8.84808
									ippo01.10.08c	6	32.567	8.3815
									ippo01.10.08c	6	32.9341	7.50751
									ippo01.10.08d	6	44.4444	8.26923	43.5429	soma	39.0306	9.90826
									ippo01.10.08d	6	39.0625	8.8015
									ippo01.10.08d	6	44.3299	8.03571
									ippo01.10.08d	6	45.8886	8.54545
									ippo01.10.08d	6	43.9891	9.48767
									ippo01.10.08d	6	44.7802	9.10816
									ippo01.10.08d	6	44.1913	8.37283
									ippo01.10.08d	6	45.8128	8.44595
									ippo01.10.08d	6	42.7015	8.0916
									ippo01.10.08d	6	39.8568	8.70307
									ippo18.10.08q	4	24.8434	11.204	27.2995	soma	23.2258	13.2635
									ippo18.10.08q	4	28.2655	9.01503
									ippo18.10.08q	4	27.1222	10.7492
									ippo18.10.08q	4	26.8041	11.0569
									ippo18.10.08q	4	28.9062	11.5152
									ippo18.10.08q	4	27.8557	8.46395
									ippo31.10.08a	11		-19.2253		soma		8.41121
									ippo31.10.08a	11		-3.64842
									ippo31.10.08a	11		-9.97024
									ippo31.10.08a	11		-12.2059
									ippo31.10.08a	11		-18.9607
									ippo31.10.08c	4	24.0816	6.08553	26.3088	soma	21.0332	7.16463
									ippo31.10.08c	4	26.5432	4.22764
									ippo31.10.08c	4	27.439	4.94418
									ippo31.10.08c	4	29.2208	4.27136
									ippo31.10.08c	4	26.2436	5.97826
									ippo31.10.08c	4	24.3243	6.95652
									ippo04.11.08a	8	19.3676	15.3974	18.8056	soma	14.3172	14.8362
									ippo04.11.08a	8	21.875	10.0733
									ippo04.11.08a	8	17.4312	17.3828
									ippo04.11.08a	8	15.7667	12.8731
									ippo04.11.08a	8	19.5876	17.7586
									ippo04.11.08t	8	24.9097	3.75723	27.7109	soma	26.1364	3.6036
									ippo04.11.08t	8	29.065	3.77953
									ippo04.11.08t	8	27.3921	1.1782
									ippo04.11.08t	8	31.5118	2.63158
									ippo04.11.08t	8	25.8562	1.08844
									ippo04.11.08t	8		-5.66038
									ippo04.11.08t	8	27.5304	2.96296
									ippo10.11.08f	7		1.89125		soma		0.896861
									ippo10.11.08f	7		2.38095
									ippo10.11.08f	7		6.08696
									ippo10.11.08f	7		3.18725		quando do frsk la cellula si sposta
									ippo10.11.08f	7		2.81124
									ippo10.11.08f	7		5.20833
									ippo18.11.08a	8	44.0087	4.99244	43.4987	soma	34.1151	6.3593
									ippo18.11.08a	8	47.216	6.5053
									ippo18.11.08a	8	40.9722	8.21018
									ippo18.11.08a	8	41.2037	7.86885
									ippo18.11.08a	8	44.0928	0.439239
									ippo18.11.08b	8	21.0526	7.10145	22.365	soma	16.8478	7.75194
									ippo18.11.08b	8	21.9966	6.51872
									ippo18.11.08b	8	25.3097	4.9435
									ippo18.11.08b	8	23.9521	7.56844
									ippo18.11.08b	8	23.9089	4.44104
									ippo18.11.08b	8	21.1215	6.48148
									ippo18.11.08b	8	19.4192	5.31915
									ippo18.11.08b	8	22.1591	6.35659
									ippo25.11.08a	6	19.8606	1.45349	22.2801	soma	19.3309	3.27103
									ippo25.11.08a	6	21.4669	2.20913
									ippo25.11.08a	6	20.8494	2.55591
									ippo25.11.08a	6	22.5243	1.58479
									ippo25.11.08a	6	22.2441	2.0934
									ippo25.11.08a	6	17.1846	1.24805
									ippo25.11.08a	6	24.283	3.23077
									ippo25.11.08a	6	29.8279	3.82916
									ippo27.11.08i	8		1.52027	27.2559	soma	20.8333	3.27586
									ippo27.11.08i	8	25.7752	2.7735
									ippo27.11.08i	8		1.86757
									ippo27.11.08i	8	30.7359	4.4702
									ippo27.11.08i	8	33.6117	3.75
									ippo27.11.08i	8		1.23023
									ippo27.11.08i	8	28.5024	2.06767
									ippo27.11.08i	8	28.436	2.02952
									ippo27.11.08i	8	24.714	3.30275
									ippo27.11.08i	8	33.2542	4.45633
									ippo27.11.08i	8	27.791	4.46097
									ippo27.11.08i	8	28.0255	2.48756
									ippo27.11.08i	8	25.27	3.62069
									ippo27.11.08i	8	24.5614	2.8169
									ippo27.11.08i	8	16.3934	2.34742
									ippo02.12.08a	7	20.2811	13.5225	18.0691	soma	16.2617	12.3794
									ippo02.12.08a	7	18.3267	11.1111
									ippo02.12.08a	7	19.8397	12.2074
									ippo02.12.08a	7	17.637	8.15138
									ippo02.12.08a	7	14.2612	12.0301
									ippo02.12.08b	7	30.6507	5.63565	26.2231	soma	24.3295	6.62558
									ippo02.12.08b	7	23.9766	8.96226
									ippo02.12.08b	7	25.0471	4.81928
									ippo02.12.08b	7	25.2912	8.76494
									ippo02.12.08b	7	25.4153	6.62252
									ippo02.12.08b	7	25.801	7.7748
									ippo02.12.08b	7	32.233	7.48899
									ippo02.12.08b	7	21.3703	13.172
									ippo05.12.08a	10	13.7309	1.46341		soma		2.526
									ippo05.12.08a	10	15.0794	1.93103
									ippo05.12.08a	10	12.5245	0.695652
									ippo05.12.08a	10	13.5135	1.37845
									ippo22.12.08a	6	49.1228	10.084	35.8458	soma	30.2885	11.9926
									ippo22.12.08a	6	47.4619	10.1549
									ippo22.12.08a	6	38.0597	9.36937
									ippo22.12.08a	6	23.3333	6.65281
									ippo22.12.08a	6	34.7368	11.9141
									ippo22.12.08a	6	28.7129	9.42308
									ippo22.12.08a	6	29.4931	4.98221
									ippo22.12.08b	6	25.3566	8.72314	24.5559	soma	13.8225	8.3958
									ippo22.12.08b	6	20.7513	7.55556
									ippo22.12.08b	6	15.4489	8.4991
									ippo22.12.08b	6	27.9793	8.50202
									ippo22.12.08b	6	23.6156	7.77339
									ippo22.12.08b	6	34.1837	3.42205
									ippo22.12.08c	6	22.4609	4.94418	22.1492	soma	19.7719	7.14286
									ippo22.12.08c	6	20.1128	6.25978
									ippo22.12.08c	6	21.47	5.89172
									ippo22.12.08c	6	21.2524	4.38185
									ippo22.12.08c	6	24.8288	4.66392
									ippo22.12.08c	6	23.0056	4.67572
									ippo22.12.08c	6	20.8333	5.7931
									ippo22.12.08c	6	27.2873	2.26986
									ippo22.12.08c	6	18.0921	5.01393
									ippo21.05.09a	9	4.2328	5.75296		soma		8.89292
									ippo21.05.09a	9	5.74074	7.88091
									ippo21.05.09a	9	5.62852	10.302
									ippo21.05.09a	9	1.89329	6.75676
									ippo21.05.09a	9	3.21932	8.38207
									ippo21.05.09a	9	7.21868	15.4455
									ippo21.05.09a	9	5.19231	10.4205
									ippo21.05.09a	9	2.2869	8.94309
									ippo22.05.09a	10	5.07812	13.9405	9.69809	soma	3.47222	12.7517
									ippo22.05.09a	10	17.2477	13.7715
									ippo22.05.09a	10	11.4726	12.1352
									ippo22.05.09a	10	12.3762	12.188
									ippo22.05.09a	10	5.14469	10.3976
									ippo22.05.09a	10	8.85496	12.763
									ippo22.05.09a	10	5.69715	12.1986
									ippo22.05.09a	10	9.51276	16.4195
									ippo22.05.09a	10	13.0827	14.6277
									ippo22.05.09a	10	8.51393	11.5549
									ippo22.05.09b	10	1.25	6.34921	5.16234	soma	1.56863	7.72201
									ippo22.05.09b	10	7.12946	5.77933
									ippo22.05.09b	10	6.47773	5.89354
									ippo22.05.09b	10	9.00763	5.32213
									ippo22.05.09b	10	1.9469	6.77083
									ippo01.06.09a	5	13.8315	13.1285	6.77308	soma	2.84091	18.0479
									ippo01.06.09a	5	8.61057	16.036
									ippo01.06.09a	5	5.35055	7.53065
									ippo01.06.09a	5	3.02457	7.52294
									ippo01.06.09a	5	6.22776	11.0553
									ippo01.06.09a	5	5.56439	10.6928
									ippo01.06.09a	5	4.80226	8.76011
									ippo01.06.09b	5	10.4418	14.5455	7.71414	soma	3.4358	14.8601
									ippo01.06.09b	5	6.45161	14.0152
									ippo01.06.09b	5	10.2767	13.9785
									ippo01.06.09b	5	6.45833	14.2857
									ippo01.06.09b	5	5.72597	16.441
									ippo01.06.09b	5	8.80734	10.2867
									ippo01.06.09b	5	8.65052	4.14013
									ippo01.06.09b	5	8.10313	19.7615
									ippo01.06.09b	5	8.14132	12.5
									ippo01.06.09b	5	4.08472	15.9884
									ippo01.06.09c	5	-2.35756	14.6881		soma		17.8279
									ippo01.06.09c	5	-0.821355	14.6998
									ippo01.06.09c	5	-1.40845	13.4694
									ippo01.06.09c	5	2.48566	9.32836
									ippo01.06.09c	5	1.50943	7.99257
									ippo01.06.09c	5	1.13821	8.19936
									ippo01.06.09d	5	6.37899	5.46737	4.54223	soma	3.5503	13.1429
									ippo01.06.09d	5	7.94574	10.772
									ippo01.06.09d	5	2.03327	9.60145
									ippo01.06.09d	5	6.29371	11.5132
									ippo01.06.09d	5	1.77778	7.86026
									ippo01.06.09d	5	2.82392	4.03877
									ippo03.06.09e	6	1.78926	8.59375		soma	2.05761	16.9355
									ippo03.06.09e	6	0.621118	11.3169
									ippo03.06.09e	6	0.209644	13.3891
									ippo03.06.09e	6	0.201207	12.249
									ippo03.06.09e	6	-0.996016	12.2736
									ippo03.06.09e	6	1.33333	10.3383
									ippo03.06.09e	6	2.06379	9.92647
									ippo03.06.09e	6	0.352113	15.614
									ippo03.06.09e	6	1.99637	14.0569
									ippo14.08.09b	9	7.9646	10	11.7358	soma	4.36433	11.0909
									ippo14.08.09b	9	8.20611	7.23104
									ippo14.08.09b	9	15.1631	5.66667
									ippo14.08.09b	9	8.52995	9.19732
									ippo14.08.09b	9	12.3476	7.73406
									ippo14.08.09b	9	21.875	7.26496
									ippo14.08.09b	9	8.06452	9.95025
									ippo14.08.09c	9	8.54871	12.0879	11.882	soma	5.06073	12.5241
									ippo14.08.09c	9	10.2881	12.1269
									ippo14.08.09c	9	16.5306	12.2592
									ippo14.08.09c	9	6.85413	4.27632
									ippo14.08.09c	9	8.38574	11.0251
									ippo14.08.09c	9	10.2767	11.828
									ippo14.08.09c	9	11.4173	10.9541
									ippo14.08.09c	9	12.8906	12.1107
									ippo14.08.09c	9	11.9266	14.918
									ippo14.08.09c	9	23.5094	2.89655
									ippo14.08.09c	9	11.7002	11.293
									ippo14.08.09c	9	12.02	12.2206
									ippo14.08.09c	9	10.118	7.96325
									ippo14.08.09d	9	9.21273	10.2761	10.1563	soma	4.8913	14.8532
									ippo14.08.09d	9	7.14286	12.3333
									ippo14.08.09d	9	10.8659	9.95406
									ippo14.08.09d	9	13.4036	4.51527
									ippo22.03.13d	9		1.25634	19.3269	soma	14.8946	2.99079
									ippo22.03.13d	9	17.1681	6.2797
									ippo22.03.13d	9	17.3822	4.25604
									ippo22.03.13d	9	21.9255	3.04481
									ippo22.03.13d	9		1.09201
									ippo22.03.13d	9	22.6264	2.07149
									ippo22.03.13d	9	19.7014	2.36114
									ippo22.03.13d	9	17.1576	2.14402
									ippo22.03.13d	9		-0.244054
									ippo06/04/13c	10	19.316	4.30187	22.9955	soma	24.1356	4.53128
									ippo06/04/13c	10	20.941	3.95285
									ippo06/04/13c	10	30.8439	6.38665
									ippo06/04/13c	10	17.4574	6.03268
									ippo06/04/13c	10	26.4192	4.55908
[truncated: 58 more columns]

## Sheet: toltonegativi-div6-10
NMDA				ttestNMDAneuritevsNMDAsoma=	0.039739						Isoproterenolo 5'+NMDA																					Rolipram+isoproterenolo 5'+NMDA
				ttestFrskneuritevsFrsksoma=	0.174779																																		ttestvsNMDAalone=		0.601794					ttestvsISOthenNMDA=	0.523683
				ttestvsPKAoverexp=	#REF!		ttestvsPKAoverexp=	#REF!										ttestvsNMDAalone=	0.0170533				ttestvsNMDAalone=	0.582671															ttestvsISOthenNMDA=		0.272729					ttestvsNMDAalone=	0.618763
				variance=	1.4084		variance=	1.42847				variance=		0.478454				variance=	2.43996		variance=	1.42503	variance=	2.50242												variance=	0.579762								variance=	1.69101	variance=	4.78084
														variance=	2.43996										0.000555861
averages			21.1572	7.23277	22.6275			17.5172	8.20111		averages			4.21145	14.1861	12.3201	16.6811	4.96699	14.1861			3.69275	13.2837	13.6368	15.9287	6.55316						averages			7.1086	8.62158	7.74605	19.5573	39.5004	3.64658	20.7343		4.55382	5.62607	5.26485	5.77938	19.3763	32.8606	3.06566
	DIV		NMDA %	frsk 25+IBMX%	medianeu			NMDA %	frsk 25+IBMX%			DIV		iso5'	medianeu	NMDA	iso5'+NMDA	frsk25+IBMX	medianeu			iso5'	NMDA	NMDA	iso5'+NMDA	frsk25+IBMX							DIV		rolipram	picco rolipram	isoproterenolo	NMDA	roli+iso+NMDA	frsk25+IBMX	medianeu			rolipram	picco rolipram	isoproterenolo	NMDA	roli+iso+NMDA	frsk25+IBMX
ippo17.03.08a	6		27.9468	13.2244	22.1524		soma	17.9104	13.9241		ippo06.08.08h	8		5.44465	18.8552		23.2305	0.883652	18.8552		soma	3.44203	17.6883	17.6883	21.7391	4.16667						ippo11.11.08c	8		5.29101	5.82011	4.0201	49.0338	63.2275	3.07942	51.4912		soma	2.86396	2.86396	2.78422	46.7269	55.1313	4.61538
ippo17.03.08a	6		24.1525	11.6041							ippo06.08.08h	8		5.15098				-0.722543														ippo11.11.08c	8		3.06604	3.53774	3.89016	54.4053	65.3302	3.13837
ippo17.03.08a	6		21.4689	12.2481							ippo06.08.08h	8		4.21053		18.8552	23.8596	3.82436														ippo11.11.08c	8		3.52697	4.14938	6.81363			-0.236407
ippo17.03.08a	6		20.5184	8.78136							ippo06.08.08i	8		3.86905	5.27177	5.58739	9.67262	2.98507	5.27177		soma	3.54267	2.48834		6.11916	3.33839						ippo11.11.08c	8		1.90476	4.04762	1.63551	51.0345	56.4286	4.71842
ippo17.03.08a	6		19.1721	13.5283							ippo06.08.08i	8		5.07246		9.65517	15.2174	3.61635														ippo12.11.08a	9		2.54692	4.95979	7.5817	5.4678	16.3539	6.56682	7.65068		soma	1.05263	1.05263	3.72024	3.15638	8.1203	8.90125
ippo17.03.08a	6		20.4641	14.0105							ippo06.08.08i	8		4.14673		2.45023	6.69856	4.03587														ippo12.11.08a	9		2.54111	6.87593	5.24781	6.23269	14.6487	6.91004
ippo17.03.08a	6		20.339	12.3239							ippo06.08.08i	8		0.761035		4.98489	5.78387	3.74101														ippo12.11.08a	9		1.6035	3.207	3.87374	5.52486	11.3703	4.71204
ippo17.03.08a	6		22.8972	10.8365							ippo06.08.08i	8		4.79134		1.62242	6.4915	8.56313														ippo12.11.08a	9		0.240964	4.33735	8.05288	5.67297	14.4578	4.84211
ippo17.03.08a	6		26.3692	8.50722							ippo06.08.08i	8		5.25478		6.65658	12.2611	5.39007														ippo12.11.08a	9		2.9656	8.06643	21.3134			-6.15627
ippo17.03.08a	6		17.5105	12.7469							ippo06.08.08i	8		8.98876		5.00736	14.4462	4.20757														ippo12.11.08a	9		1.13169	8.02469	6.00203	15.3551	23.6626	5.32446
ippo17.03.08a	6		21.8962	14.2593							ippo06.08.08i	8		2.40964		5.44118	7.98193	3.06834														ippo12.11.08c	9		4.82625	7.14286	1.28913	18.5455	25.8687	7.51534	20.8456		soma	3.51562	6.05469	-0.188679	21.3611	25.3906	6.54206
ippo17.03.08a	6		23.5412	15.4723							ippo06.08.08i	8		3.79562		2.67229	6.56934	2.46575														ippo12.11.08c	9		2.05339	6.77618	2.41449	22.7898	28.3368	4.48
ippo17.03.08a	6		21.7054	6.84713							ippo06.08.08i	8		2.83688			6.66667	1.19681														ippo12.11.08c	9		-0.391389	6.45793	1.37525	24.8062	26.0274	5.74534
ippo17.03.08c	6		14.5396	9.59097	15.0143		soma	10.8271	7.86974		ippo06.08.08i	8		2.46734		8.64023	11.3208	3.91134														ippo12.11.08c	9		4.60177	6.0177	1.86125	15.6146	23.1858	6.17816
ippo17.03.08c	6		15.9675	10.2684							ippo06.08.08l	8		2.8626	25.4406	25.0464	28.626	5.93472	25.4406		soma	3.26797	22.5738	22.5738	26.5795	7.40103						ippo12.11.08c	9		3.74016	7.48031	1.32827	22.4719	28.7402	7.33945
ippo17.03.08c	6		11.7557	8.60656							ippo06.08.08l	8		3.94477		23.9089	28.7968	6.89127														ippo12.11.08d	9		3.28228	4.15755	0.423729			-0.149925	38.7097		soma	1.54525	2.42826	-0.652174	33.2604	34.4371	0.821018
ippo17.03.08c	6		19.5	14.2259							ippo06.08.08l	8		7.48441		27.4662	37.0062	7.58725														ippo12.11.08d	9		1.03734	1.65975	-0.821355		35.8921	0.610687
ippo17.03.08c	6		9.28463	8.6351							ippo06.08.08l	8		4.09091		24.0175	29.0909	6.8662														ippo12.11.08d	9		2.34742	2.58216	-0.458716	38.7097	41.3146	3.32226
ippo17.03.08c	6		22.0461	5.66706							ippo06.08.08l	8		4.54545		26.9151	32.684	4.73083														ippo12.11.08d	9		-1.80328	7.21311	3.3389			-2.38663
ippo17.03.08c	6		9.60265	12.3867							ippo06.08.08l	8		3.6		25.2896	29.8	5.23883														ippo12.11.08d	9		2.45614	2.98246	-1.71233		35.4386	1.94301
ippo17.03.08c	6		12.2222	10.6436							ippo06.08.08m	8		-0.714286	20.7584		20.1429	0.237812	20.7584		soma	1.86441	17.4709	17.4709	19.661	3.68272						ippo12.11.08d	9		0.444444	0.888889	-0.442478			-2.526
ippo17.03.08c	6		20.21	8.73362							ippo06.08.08m	8		2.21402		20.9386	23.6162	2.68657														ippo12.11.08e	9		0	3.10966	-2.78232			-3.0137			soma	-0.956938	-0.956938	-0.805153		14.3541	0.55788
ippo17.03.08e	6		21.2454	9.96979	25.2279		soma	17.6568	9.53717		ippo06.08.08m	8		-0.687285				-3.42936														ippo12.11.08e	9		-1.68394	1.81347	-1.71278	16.756	12.8238	0.688863
ippo17.03.08e	6		18.3811	10.6838							ippo06.08.08m	8		-0.341297			22.5256	0.835655														ippo12.11.08e	9		-1.02696	-0.12837	-3.24254	18.4987	13.4788	1.58371
ippo17.03.08e	6		26.8128	7.84574							ippo06.08.08m	8		0.857633		20.5782	21.6123	5.35966														ippo12.11.08e	9		1.93165	4.16048	-1.74927	18.1009	18.2764	0.376884
ippo17.03.08e	6		29.8742	4.60048							ippo06.08.08n	8		1.29032	22.1603	23.1423	24.7312	5.34483	22.1603		soma	0.596421	20.751	20.751	21.4712	7.85597						ippo25.11.08g	6		2	3	14.2157		63.25	1.37825	30.0195		soma	2.08877	2.08877	9.20716	39.1101	55.0914	1.85185
ippo17.03.08e	6		28.1859	4.79532							ippo06.08.08n	8		6.00858		23.0769	30.4721	7.89474														ippo25.11.08g	6		2.13333	3.46667	14.0992		58.1333	1.34907
ippo17.03.08e	6		19.6046	11.8457							ippo06.08.08n	8		5.65611		23.1263	30.0905	7.47826														ippo25.11.08g	6		0.243902	0.97561	10.219		53.4146	0.158983
ippo17.03.08e	6		30.7806	4.95495							ippo06.08.08n	8		1.93966		23.0444	25.431	6.01375														ippo25.11.08g	6		4.78469	10.0478	14.8402	31.4115	58.134	4.68986
ippo17.03.08e	6		25.7098	8.40652							ippo06.08.08n	8		2.5729		18.0602	21.0978	4.67422														ippo25.11.08g	6		1.05541	2.11082	13.3159		56.9921	1.84874
ippo17.03.08e	6		26.4567	9.09091							ippo06.08.08n	8		1.69811		23.3766	25.4717	4.3609														ippo25.11.08g	6		2.3753	5.70071	18.3295	28.6275	55.8195	2.13415
ippo17.03.08g	6		16.0521	13.0841	19.3476		soma	15.8242	10.8159		ippo06.08.08n	8		-0.735294		22.7778	21.875	5.42986														ippo25.11.08g	6		3.7296	5.59441	13.9326		51.9814	1.07362
ippo17.03.08g	6		22.9698	10.7547							ippo06.08.08n	8		2.25303		20.678	23.3969	6.17978														ippo25.11.08g	6		3.53535	6.31313	9.02439		67.6768	1.05422
ippo17.03.08g	6		15.3846	16							ippo22.03.13b1	9		4.81211	7.49322	6.82534		4.81308	7.49322		soma	5.59297		6.72537		3.34431						ippo25.11.08g	6		6.71296	6.71296	6.50759		58.5648	1.75182
ippo17.03.08g	6		17.484	19.0563							ippo22.03.13b1	9		3.24822		9.93162		5.51656														ippo25.11.08g	6		-0.656455	5.68928	17.6211			-0.849858
ippo17.03.08g	6		20.0445	8.53432							ippo22.03.13b2	9		-3.57131		6.66925		3.32893														ippo25.11.08g	6		0.943396	1.88679	13.785		54.9528	1.06545
ippo17.03.08g	6		11.7914	9.73631							ippo22.03.13b3	9		5.52009		6.54666		4.14384														ippo23.12.08a	7		4.25963	5.07099	19.2607	5.22023	30.8316	2.0155	4.40936		soma	0.655022	5.8952	21.0412	2.68817	25.1092	2.09424
ippo17.03.08g	6		25.1082	10.0346							ippo22.03.13b2	9		11.6741	9.81291	6.36381		6.54498	9.81291		soma	5.96023		11.793		5.69999						ippo23.12.08a	7		7.24346	8.04829	10.1313		25.7545	0
ippo17.03.08g	6		20	11.6667							ippo22.03.13b2	9		12.891		10.873		9.50948														ippo23.12.08a	7		0.235849	4.95283	24.2353	3.59848	29.0094	2.19378
ippo17.03.08g	6		23.251	10.3506							ippo22.03.13b2	9		12.9533		9.51006		8.73524														ippo23.12.08b	7		31.5556	34	7.77027			-1.44509			soma	25.8294	25.8294	7.9096		40.9953	0.840336
ippo17.03.08g	6		21.8644	7.7886							ippo22.03.13b2	9		3.17237		12.5048		6.67494														ippo23.12.08b	7		23.4783	25.2174	13.9085			-2.23776
ippo17.03.08g	6		18.9979	10.8772							ippo22.03.13e1	9		10.3025	21.3444	16.157		2.64455	21.3444		soma	3.37681		24.6193		4.22218						ippo23.12.08b	7		24.3421	26.9737	5.29101			-0.151515
ippo17.03.08g	6		19.2233	10.2606							ippo22.03.13e1	9		3.80908		23.5581		4.53807			strane tracce											ippo23.12.08b	7		28.91	29.3839	9.19118	10.6061	55.6872	0.608828
ippo17.03.08i	6		21.4794	2.22482	21.8382		soma	17.9173	3.63636		ippo22.03.13e1	9		5.52891		24.6899		2.86121														ippo23.12.08b	7		21.6545	21.8978	7.6	5.57621	38.1995	0.528169
ippo17.03.08i	6		20.2586	3.7037							ippo22.03.13e1	9		7.32223		20.8577		2.48661														ippo23.12.08b	7		20.1405	20.6089	7.21248	6.18182	36.7681	1.0274
ippo17.03.08i	6		23.3553	2.4							ippo22.03.13e1	9		-0.539565		19.7751		2.8317														ippo23.12.08b	7		24.7525	25.495	7.93651			0
ippo17.03.08i	6		22.2597	4.96552							ippo22.03.13e1	9		0.677837		21.7547		2.67037														ippo23.12.08b	7		26.6667	26.6667	7.01754	4.73588	41.9753	1.04348
ippo26.03.08e	8		28.4229	0.539811			soma		-0.157729		ippo22.03.13e1	9		4.42121		22.6181		2.87247														ippo23.12.08b	7		18.4758	19.3995	7.40741			-0.680272
ippo26.03.08e	8		29.7048	0.426743							ippo22.03.13e2	9		0.405092		12.8425		1.55625			soma	-3.68835				1.32414						ippo23.12.08b	7		22.695	23.4043	8.67052	5.31915	40.4255	1.17845
ippo26.03.08e	8		30.6043	2.83582							ippo22.03.13e2	9		-2.53933		16.5789		4.10109														ippo23.12.08b	7		24.356	24.356	7.15631			-0.16835
ippo26.03.08e	8		30	0							ippo22.03.13e2	9		2.39489		21.1838		3.27756														ippo23.12.08b	7		32.1918	32.1918	4.4905	13.2231	56.3927	1.16788
ippo26.03.08e	8		30.1688	0.162075							ippo22.03.13e2	9		0.0407378		16.0684		1.5505														ippo23.12.08b	7		30.7522	30.7522	6.42978			-0.587372
ippo26.03.08e	8			-0.316957							ippo22.03.13g	9		5.01837	5.43939	4.35676		3.77113	5.43939		soma	6.50954		1.79193		2.66062						ippo23.12.08c	7		-0.657895	4.16667	7.28477	28.8066	37.2807	15.016	27.951		soma	2.12766	2.12766	3.00926	30.3371	37.1158	8.44828
ippo26.03.08e	8		29.2	0.154799							ippo22.03.13g	9		-4.25714		7.10693		8.71563														ippo23.12.08c	7		1.78971	2.01342	3.07692	29.6375	36.0179	11.3487
ippo26.03.08e	8		27.0541	0.157729							ippo22.03.13g	9		3.80682		8.54269		4.85249														ippo23.12.08c	7		0.954654	2.6253	8.74704	29.3478	42.0048	11.4286
ippo26.03.08e	8		25.9406	0.628931							ippo22.03.13g	9		5.68025		6.67197		2.69874														ippo23.12.08c	7		3.02267	4.53401	11.2469	25.9341	44.3325	6.63176
ippo26.03.08e	8		30.4729	0.805369							ippo22.03.13g	9		8.54452		1.84447		3.33013														ippo23.12.08c	7		1.78117	4.83461	9.25	32.4943	47.3282	2.76339
ippo26.03.08g	8		26.3274	5.6042	27.7233		soma	24.3187	6.23946		ippo22.03.13g	9		3.78892		3.22788		3.00093														ippo23.12.08c	7		1.30548	2.08877	8.50515	25.6532	38.1201	5.48204
ippo26.03.08g	8		25.2408	5.23077							ippo22.03.13g	9		3.21737		4.70384		4.0785														ippo23.12.08c	7		-1.01523	3.29949	10.5128	24.826	36.5482	5.57621
ippo26.03.08g	8		31.6017	6.08553							ippo22.03.13g	9		-2.68433		4.26587		3.02344														ippo23.12.08c	7		1.00503	3.76884	7.9602	28.1106	39.6985	5.57554
ippo01.08.08a	10		22.2222	13.2997	20.9054		soma	16.8932	11.6279		ippo22.03.13g	9		-0.440158		8.23411		4.66014														ippo23.12.08c	7		3.49127	4.73815	4.33735	30.7159	41.1471	5.83039
ippo01.08.08a	10		16.826	7.69231							ippo06.04.13f	10		4.61152	10.674	10.0934		7.03804	10.674		soma	15.5924		17.208		2.06176						ippo23.12.08c	7		2.91971	4.13625	6.38298	27.7778	39.9027	9.91304
ippo01.08.08a	10		24.7934	9.93377							ippo06.04.13f	10		2.73216		14.9953		8.99643														ippo23.12.08c	7		-0.481928	1.92771	5.08475	30.1843	36.1446	10.9735
ippo01.08.08a	10		21.9462	10.1868							ippo06.04.13f	10		9.32118		15.4592		5.80459														ippo23.12.08c	7		7.41573	9.66292	3.55649	28.0808	42.4719	13.0915
ippo01.08.08a	10		20	6.25							ippo06.04.13f	10		12.8576		11.4102		3.8629														ippo23.12.08c	7		4.69484	7.74648	7.84753	22.4532	38.2629	10.3565
ippo01.08.08a	10		14.3382	9.00322							ippo06.04.13f	10		9.32434		3.86691		6.19399														ippo23.12.08c	7		1.64319	5.39906	11.0855	28.4823	45.0704	9.06149
ippo01.08.08a	10		26.2118	8.10811							ippo06.04.13f	10		8.06025		5.06338		6.74309														ippo23.12.08c	7		5.8427	9.88764	9.55414	24.031	43.8202	7.8125
ippo01.08.08e	10		30.8489	5.22152	33.3005		soma	29.0766	3.95738		ippo06.04.13f	10		13.6951		17.0137		2.73899														ippo23.12.08c	7		1.2987	3.8961	7.26496	24.3028	35.0649	11.3782
ippo01.08.08e	10		30.9804	4.64072							ippo06.04.13f	10		11.8462		5.82482		12.0436														ippo23.12.08c	7		0.892857	3.57143	7.30088	29.6907	40.4018	10.0159
ippo01.08.08e	10			-2.02381							ippo06.04.13f	10		7.59595		12.3393		2.18361														ippo23.12.08c	7		1.25523	5.64854	6.40496	30.8738	41.0042	10.2374
ippo01.08.08e	10		36.0465	3.7037																												ippo23.12.08c	7		1.67364	2.92887	4.73251	29.666	38.0753	11.5152
ippo01.08.08e	10			1.95567																												ippo01.03.13d	8		22.1183		1.83071	10.3441		2.32768	9.15713		soma	20.0865		3.12737	6.51158		1.50243
ippo01.08.08e	10		35.3261	2.27577																												ippo01.03.13d	8		14.8175		4.13446	9.45635		3.37169
ippo01.08.08m	10		48.0813	5.94512	47.5884		soma	43.9803	6.48464																							ippo01.03.13d	8		18.7743		7.20355	7.87159		5.75559
ippo01.08.08m	10		46.798	4.5302																												ippo01.03.13d	8		17.5302		5.66002			1.22934
ippo01.08.08m	10		50.108	4.46043																												ippo01.03.13d	8		20.3952		4.45546	9.07162		5.90632
ippo01.08.08m	10		38.835	8.39161																												ippo01.03.13d	8		19.8054		3.64822	9.74701		3.07402
ippo01.08.08m	10		46.9438	8.31947																												ippo01.03.13d	8		19.0152		4.10905	8.45211		3.88235
ippo01.08.08m	10		51.6883	6.84932																												ippo22.03.13i	9		6.30349		7.63942			1.88283	5.10957		soma	7.15461		12.0976	4.48895		1.81693
ippo01.08.08m	10		50	5.36013																												ippo22.03.13i	9		8.13897		20.5407	4.10102		2.5049
ippo01.08.08m	10		48.2533	3.53461																												ippo22.03.13i	9		6.933		13.6548	3.81651		2.64684
ippo05.08.08a	7		18.3566	3.98818	18.1085		soma	9.72222	5.34459																							ippo22.03.13i	9		1.29219		11.2477	6.93549		5.44319
ippo05.08.08a	7		23.3613	4.49591																												ippo22.03.13i	9		7.37753		8.81834	6.11395		3.58524
ippo05.08.08a	7		17.6667	4.67422																												ippo22.03.13i	9		11.9682		17.9649			-0.369992
ippo05.08.08a	7		13.0495	4.61725																												ippo22.03.13i	9		11.0781		5.86144	4.5809		2.25669
ippo05.08.08b	7		-8.26446	19.1441			soma		14.0992																							ippo19/04/13a	10		4.50239		10.378	17.0355		4.62442	19.505		soma	6.30277		8.67233	17.4044		1.63944
ippo05.08.08b	7		-13.1004	15.0754																												ippo19/04/13a	10		5.1369		11.4612	17.4521		3.45022
ippo05.08.08b	7		-16.8182	17.4863																												ippo19/04/13a	10		2.51928		13.5023	16.8178		2.76263
ippo05.08.08b	7		-17.9872	19.5822																												ippo19/04/13a	10		5.05168		13.4104	26.2626		6.09528
ippo06.08.08a	8		10.9185	6.09375	8.20603		soma	5.59322	13.0016																							ippo19/04/13a	10		-2.95686		21.8552	27.2452		9.45646
ippo06.08.08a	8		9.2081	9.94941																												ippo19/04/13a	10		0.87195		11.0957	12.2171		5.25214
ippo06.08.08a	8		6.89013	13.5889																												ippo19/04/13b	10		-0.714889		6.88931			1.58619	13.229		soma	0.873693		5.20895	8.09422		0.222444
ippo06.08.08a	8		1.67785	9.40594																												ippo19/04/13b	10		-7.62704		2.13906	11.303		2.97863
ippo06.08.08a	8		12.3355	14.6413																												ippo19/04/13b	10		-0.417252		4.03775			0.708501
ippo06.08.08g	8		18.6321	16.1034	20.7277		soma	16.0998	17.9688																							ippo19/04/13b	10		-3.11876		7.13868	15.1549		3.67587
ippo06.08.08g	8		15.8351	16.6667																												ippo19/04/13b	10		-3.61161		2.19164			1.70961
ippo06.08.08g	8		25.5319	17.1375
ippo06.08.08g	8		22.9117	11.8447
ippo06.08.08t	8		6.8268	4.85207	12.0136		soma	6.93069	7.01058
ippo06.08.08t	8		10.3125	4.24929
ippo06.08.08t	8		18.156	5.16206
ippo06.08.08t	8		12.8983	6.58602
ippo06.08.08t	8		11.6031	8.20793
ippo06.08.08t	8		10.0287	4.16667
ippo06.08.08t	8		22.0816	3.34101
ippo06.08.08t	8		11.9241	3.38983
ippo06.08.08t	8		11.3416	4.84472
ippo06.08.08t	8		4.96304	2.21328
ippo19.08.08i	8		9.61263	11.1257	13.7456		soma	7.51748	12.1951
ippo19.08.08i	8		9.67153	12.9784
ippo19.08.08i	8		11.5094	10.8291
ippo19.08.08i	8		11.002	11.3274
ippo19.08.08i	8		12.8391	6.41026
ippo19.08.08i	8		12.9799	8.41424
ippo19.08.08i	8		10.6713	9.95334
ippo19.08.08i	8		31.6794	11.0145
ippo19.08.08l	8		26.5107	5.85516	26.4624		soma	22.833	8.0895
ippo19.08.08l	8		26.7516	4.1876
ippo19.08.08l	8		24.9467	5.2901
ippo19.08.08l	8		28.6585	1.73776
ippo19.08.08l	8		22.4949	5.00835
ippo19.08.08l	8		29.4118	4.84848
ippo09.09.08a	8		11.5456	17.1953	10.723		soma	7.24907	20.4506
ippo09.09.08a	8		12.0316	18.1338
ippo09.09.08a	8		11.5308	19.2513
ippo09.09.08a	8		8.5034	19.906
ippo09.09.08a	8		9.24855	20.8113
ippo09.09.08a	8		11.4783	18.4087
ippo09.09.08b	8		16.6113	3.84615	14.0904		soma	11.6822	1.81311
ippo09.09.08b	8		15.7051	3.1856
ippo09.09.08b	8		12.8548	3.69822
ippo09.09.08b	8		13.5652	1.83767
ippo09.09.08b	8		10.7034	1.38122
ippo09.09.08b	8		15.1026	3.69427
ippo09.09.08c	8		25.4181	0			soma		0.536193
ippo09.09.08c	8		26.1863	0.139276
ippo09.09.08c	8		29.5222	0.131752
ippo09.09.08c	8		29.8905	-0.240964
ippo09.09.08d	8		24.4485	6.20384	22.9473		soma	18.5714	10.1549
ippo09.09.08d	8		20.8835	7.97342
ippo09.09.08d	8		24.9513	7.80031
ippo09.09.08d	8		21.6573	5.88235
ippo09.09.08d	8		19.8842	6.44122
ippo09.09.08d	8		24.5399	12.1511
ippo09.09.08d	8		24.2661	8.0315
ippo17.09.08a	9		15.233	4.35459	21.9854		soma	16.9492	4.63768
ippo17.09.08a	9		28.7379	2.71493
ippo17.09.08a	9			1.52091
ippo17.09.08b	9		14.3145				soma
ippo17.09.08b	9		13.7476
ippo17.09.08b	9		11.9093
ippo17.09.08b	9		13.3333
ippo17.09.08b	9		12.8968
ippo17.09.08b	9		15.5235
ippo17.09.08c	9			1.75159	33.0009		soma	26.6798	4.52418
ippo17.09.08c	9		30.8285	3.09278
ippo17.09.08c	9		33.9844	2.33236
ippo17.09.08c	9			1.51286
ippo17.09.08c	9		34.1897	3.09278
ippo17.09.08c	9			0.973574
ippo23.09.08a	8		32.967	7.57576	26.3911		soma	22.5131	7.97721
ippo23.09.08a	8		22.7806	7.77626
ippo23.09.08a	8		33.8235	6.18132
ippo23.09.08a	8		29.2096	3.7234
ippo23.09.08a	8		15.974	3.91937
ippo23.09.08a	8		23.5921	4.18719
ippo23.09.08b	8			1.37615	15.0235		soma	7.48752	1.70279
ippo23.09.08b	8		15.0235	2.72109
ippo23.09.08c	8			1.62003	25.881		soma	20.1299	5.40541
ippo23.09.08c	8			-1.08865
ippo23.09.08c	8		24.1322	6.12517
ippo23.09.08c	8		28.471	4.24077
ippo23.09.08c	8			-1.04287
ippo23.09.08c	8			-1.64948
ippo23.09.08c	8		25.0396	2.91508
ippo23.09.08c	8			0.451977
ippo23.09.08d	8		31.1301	3.73984	29.7376		soma	24.0777	6.41628
ippo23.09.08d	8		27.1287	5.29595
ippo23.09.08d	8		28.4848	5.34591
ippo23.09.08d	8		29.8872	4.92041
ippo23.09.08d	8		36.767	7.18424
ippo23.09.08d	8		28.952	4.26997
ippo23.09.08d	8		25.813	8.5622
ippo01.10.08a	6		33.6609	3.125	28.5586		soma	23.3945	12.4535
ippo01.10.08a	6		19.5294	32.0866
ippo01.10.08a	6		26.975	6.98027
ippo01.10.08a	6		38.0952	2.09895
ippo01.10.08a	6		24.5327	12.0075
ippo01.10.08a	6		26.7773	11.5888
ippo01.10.08a	6		23.6957	13.0053
ippo01.10.08c	6		39.1403	6.01626	34.2754		soma	28.4254	7.48408
ippo01.10.08c	6		36.4066	7.27903
ippo01.10.08c	6		37.5286	5.99002
ippo01.10.08c	6		33.1081	9.47547
ippo01.10.08c	6		32.0175	7.97342
ippo01.10.08c	6		30.5011	8.84808
ippo01.10.08c	6		32.567	8.3815
ippo01.10.08c	6		32.9341	7.50751
ippo01.10.08d	6		44.4444	8.26923	43.5429		soma	39.0306	9.90826
ippo01.10.08d	6		39.0625	8.8015
ippo01.10.08d	6		44.3299	8.03571
ippo01.10.08d	6		45.8886	8.54545
ippo01.10.08d	6		43.9891	9.48767
ippo01.10.08d	6		44.7802	9.10816
ippo01.10.08d	6		44.1913	8.37283
ippo01.10.08d	6		45.8128	8.44595
ippo01.10.08d	6		42.7015	8.0916
ippo01.10.08d	6		39.8568	8.70307
ippo04.11.08a	8		19.3676	15.3974	18.8056		soma	14.3172	14.8362
ippo04.11.08a	8		21.875	10.0733
ippo04.11.08a	8		17.4312	17.3828
ippo04.11.08a	8		15.7667	12.8731
ippo04.11.08a	8		19.5876	17.7586
ippo04.11.08t	8		24.9097	3.75723	27.7109		soma	26.1364	3.6036
ippo04.11.08t	8		29.065	3.77953
ippo04.11.08t	8		27.3921	1.1782
ippo04.11.08t	8		31.5118	2.63158
ippo04.11.08t	8		25.8562	1.08844
ippo04.11.08t	8			-5.66038
ippo04.11.08t	8		27.5304	2.96296
ippo10.11.08f	7			1.89125			soma		0.896861
ippo10.11.08f	7			2.38095
ippo10.11.08f	7			6.08696
ippo10.11.08f	7			3.18725			quando do frsk la cellula si sposta
ippo10.11.08f	7			2.81124
ippo10.11.08f	7			5.20833
ippo18.11.08a	8		44.0087	4.99244	43.4987		soma	34.1151	6.3593
ippo18.11.08a	8		47.216	6.5053
ippo18.11.08a	8		40.9722	8.21018
ippo18.11.08a	8		41.2037	7.86885
ippo18.11.08a	8		44.0928	0.439239
ippo18.11.08b	8		21.0526	7.10145	22.365		soma	16.8478	7.75194
ippo18.11.08b	8		21.9966	6.51872
ippo18.11.08b	8		25.3097	4.9435
ippo18.11.08b	8		23.9521	7.56844
ippo18.11.08b	8		23.9089	4.44104
ippo18.11.08b	8		21.1215	6.48148
ippo18.11.08b	8		19.4192	5.31915
ippo18.11.08b	8		22.1591	6.35659
ippo25.11.08a	6		19.8606	1.45349	22.2801		soma	19.3309	3.27103
ippo25.11.08a	6		21.4669	2.20913
ippo25.11.08a	6		20.8494	2.55591
ippo25.11.08a	6		22.5243	1.58479
ippo25.11.08a	6		22.2441	2.0934
ippo25.11.08a	6		17.1846	1.24805
ippo25.11.08a	6		24.283	3.23077
ippo25.11.08a	6		29.8279	3.82916
ippo27.11.08i	8			1.52027	27.2559		soma	20.8333	3.27586
ippo27.11.08i	8		25.7752	2.7735
ippo27.11.08i	8			1.86757
ippo27.11.08i	8		30.7359	4.4702
ippo27.11.08i	8		33.6117	3.75
ippo27.11.08i	8			1.23023
ippo27.11.08i	8		28.5024	2.06767
ippo27.11.08i	8		28.436	2.02952
ippo27.11.08i	8		24.714	3.30275
ippo27.11.08i	8		33.2542	4.45633
ippo27.11.08i	8		27.791	4.46097
ippo27.11.08i	8		28.0255	2.48756
ippo27.11.08i	8		25.27	3.62069
ippo27.11.08i	8		24.5614	2.8169
ippo27.11.08i	8		16.3934	2.34742
ippo02.12.08a	7		20.2811	13.5225	18.0691		soma	16.2617	12.3794
ippo02.12.08a	7		18.3267	11.1111
ippo02.12.08a	7		19.8397	12.2074
ippo02.12.08a	7		17.637	8.15138
ippo02.12.08a	7		14.2612	12.0301
ippo02.12.08b	7		30.6507	5.63565	26.2231		soma	24.3295	6.62558
ippo02.12.08b	7		23.9766	8.96226
ippo02.12.08b	7		25.0471	4.81928
ippo02.12.08b	7		25.2912	8.76494
ippo02.12.08b	7		25.4153	6.62252
ippo02.12.08b	7		25.801	7.7748
ippo02.12.08b	7		32.233	7.48899
ippo02.12.08b	7		21.3703	13.172
ippo05.12.08a	10		13.7309	1.46341			soma		2.526
ippo05.12.08a	10		15.0794	1.93103
ippo05.12.08a	10		12.5245	0.695652
ippo05.12.08a	10		13.5135	1.37845
ippo22.12.08a	6		49.1228	10.084	35.8458		soma	30.2885	11.9926
ippo22.12.08a	6		47.4619	10.1549
ippo22.12.08a	6		38.0597	9.36937
ippo22.12.08a	6		23.3333	6.65281
ippo22.12.08a	6		34.7368	11.9141
ippo22.12.08a	6		28.7129	9.42308
ippo22.12.08a	6		29.4931	4.98221
ippo22.12.08b	6		25.3566	8.72314	24.5559		soma	13.8225	8.3958
ippo22.12.08b	6		20.7513	7.55556
ippo22.12.08b	6		15.4489	8.4991
ippo22.12.08b	6		27.9793	8.50202
ippo22.12.08b	6		23.6156	7.77339
ippo22.12.08b	6		34.1837	3.42205
ippo22.12.08c	6		22.4609	4.94418	22.1492		soma	19.7719	7.14286
ippo22.12.08c	6		20.1128	6.25978
ippo22.12.08c	6		21.47	5.89172
ippo22.12.08c	6		21.2524	4.38185
ippo22.12.08c	6		24.8288	4.66392
ippo22.12.08c	6		23.0056	4.67572
ippo22.12.08c	6		20.8333	5.7931
ippo22.12.08c	6		27.2873	2.26986
ippo22.12.08c	6		18.0921	5.01393
ippo21.05.09a	9		4.2328	5.75296			soma		8.89292
ippo21.05.09a	9		5.74074	7.88091
ippo21.05.09a	9		5.62852	10.302
ippo21.05.09a	9		1.89329	6.75676
ippo21.05.09a	9		3.21932	8.38207
ippo21.05.09a	9		7.21868	15.4455
ippo21.05.09a	9		5.19231	10.4205
ippo21.05.09a	9		2.2869	8.94309
ippo22.05.09a	10		5.07812	13.9405	9.69809		soma	3.47222	12.7517
ippo22.05.09a	10		17.2477	13.7715
ippo22.05.09a	10		11.4726	12.1352
ippo22.05.09a	10		12.3762	12.188
ippo22.05.09a	10		5.14469	10.3976
ippo22.05.09a	10		8.85496	12.763
ippo22.05.09a	10		5.69715	12.1986
ippo22.05.09a	10		9.51276	16.4195
ippo22.05.09a	10		13.0827	14.6277
ippo22.05.09a	10		8.51393	11.5549
ippo22.05.09b	10		1.25	6.34921	5.16234		soma	1.56863	7.72201
ippo22.05.09b	10		7.12946	5.77933
ippo22.05.09b	10		6.47773	5.89354
ippo22.05.09b	10		9.00763	5.32213
ippo22.05.09b	10		1.9469	6.77083
ippo03.06.09e	6		1.78926	8.59375			soma	2.05761	16.9355
ippo03.06.09e	6		0.621118	11.3169
ippo03.06.09e	6		0.209644	13.3891
ippo03.06.09e	6		0.201207	12.249
ippo03.06.09e	6		-0.996016	12.2736
ippo03.06.09e	6		1.33333	10.3383
ippo03.06.09e	6		2.06379	9.92647
ippo03.06.09e	6		0.352113	15.614
ippo03.06.09e	6		1.99637	14.0569
ippo14.08.09b	9		7.9646	10	11.7358		soma	4.36433	11.0909
ippo14.08.09b	9		8.20611	7.23104
ippo14.08.09b	9		15.1631	5.66667
ippo14.08.09b	9		8.52995	9.19732
ippo14.08.09b	9		12.3476	7.73406
ippo14.08.09b	9		21.875	7.26496
ippo14.08.09b	9		8.06452	9.95025
ippo14.08.09c	9		8.54871	12.0879	11.882		soma	5.06073	12.5241
ippo14.08.09c	9		10.2881	12.1269
ippo14.08.09c	9		16.5306	12.2592
ippo14.08.09c	9		6.85413	4.27632
ippo14.08.09c	9		8.38574	11.0251
ippo14.08.09c	9		10.2767	11.828
ippo14.08.09c	9		11.4173	10.9541
ippo14.08.09c	9		12.8906	12.1107
ippo14.08.09c	9		11.9266	14.918
ippo14.08.09c	9		23.5094	2.89655
ippo14.08.09c	9		11.7002	11.293
ippo14.08.09c	9		12.02	12.2206
ippo14.08.09c	9		10.118	7.96325
ippo14.08.09d	9		9.21273	10.2761	10.1563		soma	4.8913	14.8532
ippo14.08.09d	9		7.14286	12.3333
ippo14.08.09d	9		10.8659	9.95406
ippo14.08.09d	9		13.4036	4.51527
ippo22.03.13d	9			1.25634	19.3269		soma	14.8946	2.99079
ippo22.03.13d	9		17.1681	6.2797
ippo22.03.13d	9		17.3822	4.25604
ippo22.03.13d	9		21.9255	3.04481
ippo22.03.13d	9			1.09201
ippo22.03.13d	9		22.6264	2.07149
ippo22.03.13d	9		19.7014	2.36114
ippo22.03.13d	9		17.1576	2.14402
ippo22.03.13d	9			-0.244054
ippo06/04/13c	10		19.316	4.30187	22.9955		soma	24.1356	4.53128
ippo06/04/13c	10		20.941	3.95285
ippo06/04/13c	10		30.8439	6.38665
ippo06/04/13c	10		17.4574	6.03268
ippo06/04/13c	10		26.4192	4.55908

## Sheet: SummaryTables
CellID	Condition	Drugs	NeuriteIso	NeuriteNMDA	SomaIso	SomaNMDA		CellID	Condition	Drugs	NeuriteNMDA	SomaNMDA		CellID	Condition	Drugs	NeuriteNMDA	SomaNMDA		CellID	Condition	Drugs	NeuriteIso	NeuriteNMDA	SomaIso	SomaNMDA		cellID	Condition	Drug	neuriteNMDA	neuriteRol	somaNMDA	somaRol		cellID	Condition	Drug	NeuriteRol	NeuriteIso	neuriteNMDA	somaRol	SomaIso	somaNMDA		cellID	Condition	Drug	neuriteDop
ippo06.08.08h	IsoThenNMDA	Control	18.8552	18.8552	3.44203	17.6883		ippo17.03.08a	NMDA	Control	22.1524	17.9104		ippo22.12.08d	NMDA	H89	13.605	7.42358		ippo22.03.13c1	IsoThenNMDA	H89	2.26531	6.64916	6.02472	5.8667		ippo17.0908m	NMDA	Rolipram	19.5298	-4.36318	14.3701	-0.893516		ippo11.11.08c	IsoThenNMDA	Rolipram	3.44719	4.08985	51.4912	2.86396	2.78422	46.7269		ippo06.08.08d	NMDA	Dopamine	2.72925
ippo06.08.08i	IsoThenNMDA	Control	5.27177	5.27177	3.54267			ippo17.03.08c	NMDA	Control	15.0143	10.8271		ippo22.12.08e	NMDA	H89	14.3044	9.68379		ippo22.03.13c2	IsoThenNMDA	H89	12.8352	11.9248	10.8771	15.4595		ippo23.0908e	NMDA	Rolipram	17.1186	1.41873	17.3432	1.53533		ippo12.11.08a	IsoThenNMDA	Rolipram	1.8383	8.67859	7.65068	1.05263	3.72024	3.15638		ippo06.08.08e	NMDA	Dopamine	2.94886
ippo06.08.08l	IsoThenNMDA	Control	25.4406	25.4406	3.26797	22.5738		ippo17.03.08e	NMDA	Control	25.2279	17.6568		ippo22.12.08f	NMDA	H89	17.1969	6.00414		ippo22.03.13c3	IsoThenNMDA	H89	4.06911	8.90669	5.67062	7.89683		ippo23.0908f	NMDA	Rolipram	21.6657	-1.23663	16.3818	-0.659387		ippo12.11.08c	IsoThenNMDA	Rolipram	2.96604	1.65368	20.8456	3.51562	-0.188679	21.3611		ippo06.08.08f	NMDA	Dopamine	4.77896
ippo06.08.08m	IsoThenNMDA	Control	20.7584	20.7584	1.86441	17.4709		ippo17.03.08g	NMDA	Control	19.3476	15.8242		ippo22.12.08g	NMDA	H89	7.98236	8.29016		ippo06/04/13d	IsoThenNMDA	H89	3.23901	17.4175	6.68648	16.4373		ippo23.0908g	NMDA	Rolipram	18.9342	2.1647	14.9321	2.47928		ippo12.11.08d	IsoThenNMDA	Rolipram	1.29406	0.0546249	38.7097	1.54525	-0.652174	33.2604		ippo19.08.08c	NMDA	Dopamine	3.00729
ippo06.08.08n	IsoThenNMDA	Control	22.1603	22.1603	0.596421	20.751		ippo17.03.08i	NMDA	Control	21.8382	17.9173		ippo22.12.08h	NMDA	H89	6.3604	5.20833		ippo06/04/13e	IsoThenNMDA	H89	10.9986	14.2152	6.63522	11.2479		ippo23.0908h	NMDA	Rolipram	19.0379	5.82936	18.1495	4.8135		ippo25.11.08g	IsoThenNMDA	Rolipram	2.44159	13.2627	30.0195	2.08877	9.20716	39.1101		ippo09.09.08e	NMDA	Dopamine	1.14538
ippo22.03.13b1	IsoThenNMDA	Control	7.49322	7.49322	5.59297	6.72537		ippo26.03.08g	NMDA	Control	27.7233	24.3187		ippo24.12.08d	NMDA	H89	4.52467	3.87324		ippo06/04/13g	IsoThenNMDA	H89	-0.0734991	9.9152	2.15283	10.1486		ippo23.0908i	NMDA	Rolipram	22.4071	-1.52135	17.8396	0		ippo23.12.08a	IsoThenNMDA	Rolipram	3.91298	17.8758	4.40936	0.655022	21.0412	2.68817		ippo09.09.08f	NMDA	Dopamine	5.81233
ippo22.03.13b2	IsoThenNMDA	Control	9.81291	9.81291	5.96023	11.793		ippo01.08.08a	NMDA	Control	20.9054	16.8932		ippo24.12.08e	NMDA	H89	9.43108	7.23982		ippo06/04/13i	IsoThenNMDA	H89	12.0208	10.7307	13.3322	10.3784		ippo28.10.08q	NMDA	Rolipram	36.9167	5.77782	29.2639	3.57741		ippo23.12.08b	IsoThenNMDA	Rolipram				25.8294	7.9096			ippo09.09.08g	NMDA	Dopamine	3.38214
ippo22.03.13e1	IsoThenNMDA	Control	21.3444	21.3444	3.37681	24.6193		ippo01.08.08e	NMDA	Control	33.3005	29.0766		ippo24.12.08f	NMDA	H89	3.07926	2.22603		ippo19/04/13e	IsoThenNMDA	H89	-0.81466	17.4209	3.85749	20.8045		ippo28.10.08r	NMDA	Rolipram	21.5074	1.60767	17.2764	2.682		ippo23.12.08c	IsoThenNMDA	Rolipram	2.04376	7.37557	27.951	2.12766	3.00926	30.3371		ippo02.12.08c	NMDA	Dopamine	3.5939
ippo22.03.13g	IsoThenNMDA	Control	5.43939	5.43939	6.50954	1.79193		ippo01.08.08m	NMDA	Control	47.5884	43.9803		ippo24.12.08g	NMDA	H89	5.96236	4.87805										ippo04.11.08b	NMDA	Rolipram	16.037	6.19154	12.459	0.555811		ippo01.03.13d	IsoThenNMDA	Rolipram	18.9223	4.4345	9.15713	20.0865	3.12737	6.51158		ippo02.12.08d	NMDA	Dopamine	3.95408
ippo06.04.13f	IsoThenNMDA	Control	10.674	10.674	15.5924	17.208		ippo05.08.08a	NMDA	Control	18.1085	9.72222		ippo22.03.13a	NMDA	H89	5.93462	8.62145										ippo04.11.08r	NMDA	Rolipram	27.054	2.85885	30.3419	0.840915		ippo22.03.13i	IsoThenNMDA	Rolipram	7.5845	12.2468	5.10957	7.15461	12.0976	4.48895
								ippo06.08.08a	NMDA	Control	8.20603	5.59322		ippo22.03.13h	NMDA	H89	11.1958	4.40864										ippo05.11.08f	NMDA	Rolipram	31.5404	3.44601	28.9628	1.79115		ippo19/04/13a	IsoThenNMDA	Rolipram	2.52089	13.6171	19.505	6.30277	8.67233	17.4044
								ippo06.08.08g	NMDA	Control	20.7277	16.0998																ippo11.11.08s	NMDA	Rolipram	10.7509	10.3999	13.0435	7.36819		ippo19/04/13b	IsoThenNMDA	Rolipram	-3.09791	4.47929	13.229	0.873693	5.20895	8.09422
								ippo06.08.08t	NMDA	Control	12.0136	6.93069																ippo18.11.08c	NMDA	Rolipram	20.5673	1.41211	16.1398	1.17116
								ippo19.08.08i	NMDA	Control	13.7456	7.51748																ippo25.11.08c	NMDA	Rolipram	28.527	4.02767	24.1554	2.35062
								ippo19.08.08l	NMDA	Control	26.4624	22.833																ippo25.11.08d	NMDA	Rolipram	12.9368	4.59948	14.7157	1.55547
								ippo09.09.08a	NMDA	Control	10.723	7.24907																ippo28.11.08a	NMDA	Rolipram	33.6727	3.51805	34.7418	2.9081
								ippo09.09.08b	NMDA	Control	14.0904	11.6822
								ippo09.09.08d	NMDA	Control	22.9473	18.5714
								ippo17.09.08a	NMDA	Control	21.9854	16.9492
								ippo17.09.08c	NMDA	Control	33.0009	26.6798
								ippo23.09.08a	NMDA	Control	26.3911	22.5131
								ippo23.09.08b	NMDA	Control	15.0235	7.48752
								ippo23.09.08c	NMDA	Control	25.881	20.1299
								ippo23.09.08d	NMDA	Control	29.7376	24.0777
								ippo01.10.08a	NMDA	Control	28.5586	23.3945
								ippo01.10.08c	NMDA	Control	34.2754	28.4254
								ippo01.10.08d	NMDA	Control	43.5429	39.0306
								ippo04.11.08a	NMDA	Control	18.8056	14.3172
								ippo04.11.08t	NMDA	Control	27.7109	26.1364
								ippo18.11.08a	NMDA	Control	43.4987	34.1151
								ippo18.11.08b	NMDA	Control	22.365	16.8478
								ippo25.11.08a	NMDA	Control	22.2801	19.3309
								ippo27.11.08i	NMDA	Control	27.2559	20.8333
								ippo02.12.08a	NMDA	Control	18.0691	16.2617
								ippo02.12.08b	NMDA	Control	26.2231	24.3295
								ippo22.12.08a	NMDA	Control	35.8458	30.2885
								ippo22.12.08b	NMDA	Control	24.5559	13.8225
								ippo22.12.08c	NMDA	Control	22.1492	19.7719
								ippo22.05.09a	NMDA	Control	9.69809	3.47222
								ippo22.05.09b	NMDA	Control	5.16234	1.56863
								ippo03.06.09e	NMDA	Control		2.05761
								ippo14.08.09b	NMDA	Control	11.7358	4.36433
								ippo14.08.09c	NMDA	Control	11.882	5.06073
								ippo14.08.09d	NMDA	Control	10.1563	4.8913
								ippo22.03.13d	NMDA	Control	19.3269	14.8946
								ippo06/04/13c	NMDA	Control	22.9955	24.1356
[truncated: 3 more columns]

## Sheet: SASformat
CellID	Condition	Drugs	NeuriteDrug	NeuriteIso	NeuriteNMDA	SomaDrug	SomaIso	SomaNMDA
ippo06.08.08h	IsoNMDA	Control	.	18.8552	18.8552	.	3.44203	17.6883
ippo06.08.08i	IsoNMDA	Control	.	5.27177	5.27177	.	3.54267	.
ippo06.08.08l	IsoNMDA	Control	.	25.4406	25.4406	.	3.26797	22.5738
ippo06.08.08m	IsoNMDA	Control	.	20.7584	20.7584	.	1.86441	17.4709
ippo06.08.08n	IsoNMDA	Control	.	22.1603	22.1603	.	0.596421	20.751
ippo22.03.13b1	IsoNMDA	Control	.	7.49322	7.49322	.	5.59297	6.72537
ippo22.03.13b2	IsoNMDA	Control	.	9.81291	9.81291	.	5.96023	11.793
ippo22.03.13e1	IsoNMDA	Control	.	21.3444	21.3444	.	3.37681	24.6193
ippo22.03.13g	IsoNMDA	Control	.	5.43939	5.43939	.	6.50954	1.79193
ippo06.04.13f	IsoNMDA	Control	.	10.674	10.674	.	15.5924	17.208
ippo17.03.08a	NMDA	Control	.	.	22.1524	.	.	17.9104
ippo17.03.08c	NMDA	Control	.	.	15.0143	.	.	10.8271
ippo17.03.08e	NMDA	Control	.	.	25.2279	.	.	17.6568
ippo17.03.08g	NMDA	Control	.	.	19.3476	.	.	15.8242
ippo17.03.08i	NMDA	Control	.	.	21.8382	.	.	17.9173
ippo26.03.08g	NMDA	Control	.	.	27.7233	.	.	24.3187
ippo01.08.08a	NMDA	Control	.	.	20.9054	.	.	16.8932
ippo01.08.08e	NMDA	Control	.	.	33.3005	.	.	29.0766
ippo01.08.08m	NMDA	Control	.	.	47.5884	.	.	43.9803
ippo05.08.08a	NMDA	Control	.	.	18.1085	.	.	9.72222
ippo06.08.08a	NMDA	Control	.	.	8.20603	.	.	5.59322
ippo06.08.08g	NMDA	Control	.	.	20.7277	.	.	16.0998
ippo06.08.08t	NMDA	Control	.	.	12.0136	.	.	6.93069
ippo19.08.08i	NMDA	Control	.	.	13.7456	.	.	7.51748
ippo19.08.08l	NMDA	Control	.	.	26.4624	.	.	22.833
ippo09.09.08a	NMDA	Control	.	.	10.723	.	.	7.24907
ippo09.09.08b	NMDA	Control	.	.	14.0904	.	.	11.6822
ippo09.09.08d	NMDA	Control	.	.	22.9473	.	.	18.5714
ippo17.09.08a	NMDA	Control	.	.	21.9854	.	.	16.9492
ippo17.09.08c	NMDA	Control	.	.	33.0009	.	.	26.6798
ippo23.09.08a	NMDA	Control	.	.	26.3911	.	.	22.5131
ippo23.09.08b	NMDA	Control	.	.	15.0235	.	.	7.48752
ippo23.09.08c	NMDA	Control	.	.	25.881	.	.	20.1299
ippo23.09.08d	NMDA	Control	.	.	29.7376	.	.	24.0777
ippo01.10.08a	NMDA	Control	.	.	28.5586	.	.	23.3945
ippo01.10.08c	NMDA	Control	.	.	34.2754	.	.	28.4254
ippo01.10.08d	NMDA	Control	.	.	43.5429	.	.	39.0306
ippo04.11.08a	NMDA	Control	.	.	18.8056	.	.	14.3172
ippo04.11.08t	NMDA	Control	.	.	27.7109	.	.	26.1364
ippo18.11.08a	NMDA	Control	.	.	43.4987	.	.	34.1151
ippo18.11.08b	NMDA	Control	.	.	22.365	.	.	16.8478
ippo25.11.08a	NMDA	Control	.	.	22.2801	.	.	19.3309
ippo27.11.08i	NMDA	Control	.	.	27.2559	.	.	20.8333
ippo02.12.08a	NMDA	Control	.	.	18.0691	.	.	16.2617
ippo02.12.08b	NMDA	Control	.	.	26.2231	.	.	24.3295
ippo22.12.08a	NMDA	Control	.	.	35.8458	.	.	30.2885
ippo22.12.08b	NMDA	Control	.	.	24.5559	.	.	13.8225
ippo22.12.08c	NMDA	Control	.	.	22.1492	.	.	19.7719
ippo22.05.09a	NMDA	Control	.	.	9.69809	.	.	3.47222
ippo22.05.09b	NMDA	Control	.	.	5.16234	.	.	1.56863
ippo03.06.09e	NMDA	Control	.	.	.	.	.	2.05761
ippo14.08.09b	NMDA	Control	.	.	11.7358	.	.	4.36433
ippo14.08.09c	NMDA	Control	.	.	11.882	.	.	5.06073
ippo14.08.09d	NMDA	Control	.	.	10.1563	.	.	4.8913
ippo22.03.13d	NMDA	Control	.	.	19.3269	.	.	14.8946
ippo06/04/13c	NMDA	Control	.	.	22.9955	.	.	24.1356
ippo22.12.08d	NMDA	H89	.	.	13.605	.	.	7.42358
ippo22.12.08e	NMDA	H89	.	.	14.3044	.	.	9.68379
ippo22.12.08f	NMDA	H89	.	.	17.1969	.	.	6.00414
ippo22.12.08g	NMDA	H89	.	.	7.98236	.	.	8.29016
ippo22.12.08h	NMDA	H89	.	.	6.3604	.	.	5.20833
ippo24.12.08d	NMDA	H89	.	.	4.52467	.	.	3.87324
ippo24.12.08e	NMDA	H89	.	.	9.43108	.	.	7.23982
ippo24.12.08f	NMDA	H89	.	.	3.07926	.	.	2.22603
ippo24.12.08g	NMDA	H89	.	.	5.96236	.	.	4.87805
ippo22.03.13a	NMDA	H89	.	.	5.93462	.	.	8.62145
ippo22.03.13h	NMDA	H89	.	.	11.1958	.	.	4.40864
ippo22.03.13c1	IsoNMDA	H89	.	2.26531	6.64916	.	6.02472	5.8667
ippo22.03.13c2	IsoNMDA	H89	.	12.8352	11.9248	.	10.8771	15.4595
ippo22.03.13c3	IsoNMDA	H89	.	4.06911	8.90669	.	5.67062	7.89683
ippo06/04/13d	IsoNMDA	H89	.	3.23901	17.4175	.	6.68648	16.4373
ippo06/04/13e	IsoNMDA	H89	.	10.9986	14.2152	.	6.63522	11.2479
ippo06/04/13g	IsoNMDA	H89	.	-0.0734991	9.9152	.	2.15283	10.1486
ippo06/04/13i	IsoNMDA	H89	.	12.0208	10.7307	.	13.3322	10.3784
ippo19/04/13e	IsoNMDA	H89	.	-0.81466	17.4209	.	3.85749	20.8045
ippo17.0908m	NMDA	Rolipram	-4.36318	.	19.5298	-0.893516	.	14.3701
ippo23.0908e	NMDA	Rolipram	1.41873	.	17.1186	1.53533	.	17.3432
ippo23.0908f	NMDA	Rolipram	-1.23663	.	21.6657	-0.659387	.	16.3818
ippo23.0908g	NMDA	Rolipram	2.1647	.	18.9342	2.47928	.	14.9321
ippo23.0908h	NMDA	Rolipram	5.82936	.	19.0379	4.8135	.	18.1495
ippo23.0908i	NMDA	Rolipram	-1.52135	.	22.4071	0	.	17.8396
ippo28.10.08q	NMDA	Rolipram	5.77782	.	36.9167	3.57741	.	29.2639
ippo28.10.08r	NMDA	Rolipram	1.60767	.	21.5074	2.682	.	17.2764
ippo04.11.08b	NMDA	Rolipram	6.19154	.	16.037	0.555811	.	12.459
ippo04.11.08r	NMDA	Rolipram	2.85885	.	27.054	0.840915	.	30.3419
ippo05.11.08f	NMDA	Rolipram	3.44601	.	31.5404	1.79115	.	28.9628
ippo11.11.08s	NMDA	Rolipram	10.3999	.	10.7509	7.36819	.	13.0435
ippo18.11.08c	NMDA	Rolipram	1.41211	.	20.5673	1.17116	.	16.1398
ippo25.11.08c	NMDA	Rolipram	4.02767	.	28.527	2.35062	.	24.1554
ippo25.11.08d	NMDA	Rolipram	4.59948	.	12.9368	1.55547	.	14.7157
ippo28.11.08a	NMDA	Rolipram	3.51805	.	33.6727	2.9081	.	34.7418
ippo11.11.08c	IsoNMDA	Rolipram	3.44719	4.08985	51.4912	2.86396	2.78422	46.7269
ippo12.11.08a	IsoNMDA	Rolipram	1.8383	8.67859	7.65068	1.05263	3.72024	3.15638
ippo12.11.08c	IsoNMDA	Rolipram	2.96604	1.65368	20.8456	3.51562	-0.188679	21.3611
ippo12.11.08d	IsoNMDA	Rolipram	1.29406	0.0546249	38.7097	1.54525	-0.652174	33.2604
ippo25.11.08g	IsoNMDA	Rolipram	2.44159	13.2627	30.0195	2.08877	9.20716	39.1101
ippo23.12.08a	IsoNMDA	Rolipram	3.91298	17.8758	4.40936	0.655022	21.0412	2.68817
ippo23.12.08c	IsoNMDA	Rolipram	2.04376	7.37557	27.951	2.12766	3.00926	30.3371
ippo01.03.13d	IsoNMDA	Rolipram	18.9223	4.4345	9.15713	20.0865	3.12737	6.51158
ippo22.03.13i	IsoNMDA	Rolipram	7.5845	12.2468	5.10957	7.15461	12.0976	4.48895
ippo19/04/13a	IsoNMDA	Rolipram	2.52089	13.6171	19.505	6.30277	8.67233	17.4044
ippo19/04/13b	IsoNMDA	Rolipram	-3.09791	4.47929	13.229	0.873693	5.20895	8.09422
ippo06.08.08d	NMDA	Dopamine	2.72925	.	14.6807	2.77778	.	11.3176
ippo06.08.08e	NMDA	Dopamine	2.94886	.	30.628	22.2222	.	5.45455
ippo06.08.08f	NMDA	Dopamine	4.77896	.	27.9048	4.61165	.	21.8097
ippo19.08.08c	NMDA	Dopamine	3.00729	.	25.3395	2.7451	.	21.7557
ippo09.09.08e	NMDA	Dopamine	1.14538	.	18.3405	0.508475	.	13.3221
ippo09.09.08f	NMDA	Dopamine	5.81233	.	20.5292	6.54397	.	17.8503
ippo09.09.08g	NMDA	Dopamine	3.38214	.	30.9688	2.07469	.	28.6585
ippo02.12.08c	NMDA	Dopamine	3.5939	.	16.6291	1.23675	.	9.42408
ippo02.12.08d	NMDA	Dopamine	3.95408	.	19.4491	2.93578	.	16.7558
