# Supplementary material for: Control of βAR- and N-methyl-D-aspartate (NMDA) Receptor-Dependent cAMP Dynamics in Hippocampal Neurons
Source: PLoS Comput Biol. 2016 Feb 22;12(2):e1004735. doi: 10.1371/journal.pcbi.1004735 (PMC4763502; doi:10.1371/journal.pcbi.1004735)
Supplement: S1 File — These files are identical to the files on modelDB. (TGZ) [file pcbi.1004735.s002.tgz]

Archive with 223 entries (223 files):
- fixedslowGsdeg/IC_0105_0094_p4LR_Epac_0xPDE4sm_0.95xPDE4cyt_Roli.xml
- fixedslowGsdeg/IC_0106_0094_p4LR_Epac_0xPDE4sm_0.90xPDE4cyt_Roli.xml
- fixedslowGsdeg/IC_0112_nop4LR_dynredist_0.67xPDE4_0.33xPDE4D5_Epac.xml
- fixedslowGsdeg/IC_0113_p4LR_Gi_Epac.xml
- fixedslowGsdeg/IC_0114_nop4LR_dynredist_0.67xPDE4_0.33xPDE4D5_Epac_Roli.xml
- fixedslowGsdeg/IC_0115_nop4LR_NOdynredistr_Epac.xml
- fixedslowGsdeg/IC_0116_p2LR_Gi_Epac.xml
- fixedslowGsdeg/IC_0117_nop4LR_NOdynredistr_Epac_4xPDEsm.xml
- fixedslowGsdeg/IO_minimal_nop4LR_DynRedistrPDE4D5.xml
- fixedslowGsdeg/IO_minimal_nop4LR.xml
- fixedslowGsdeg/IO_minimal_p2LR.xml
- fixedslowGsdeg/IO_minimal_p4LR.xml
- fixedslowGsdeg/Model_0718_0112_0581_0029_noGi_p4LR_LCa_GbgRedistrlow_10xkcatPDE4D5sm.xml
- fixedslowGsdeg/Model_0719_0112_0582_0029_noGi_p4LR_LCa_GbgRedistrlow_20xkcatPDE4D5sm.xml
- fixedslowGsdeg/Model_0720_0112_0581_0031_noGi_p4LR_Ca_GbgRedistrlow_10xkcatPDE4D5sm.xml
- fixedslowGsdeg/Model_0721_0112_0582_0031_noGi_p4LR_Ca_GbgRedistrlow_20xkcatPDE4D5sm.xml
- fixedslowGsdeg/Model_0766_0113_0417_0031_noGi_40xpPDE4_10xPKAc_Ca.xml
- fixedslowGsdeg/Model_0767_0113_0417_0029_noGi_40xpPDE4_10xPKAc_LCa.xml
- fixedslowGsdeg/Model_0768_0113_0416_0031_noGi_40xpPDE4_3xPKAc_Ca.xml
- fixedslowGsdeg/Model_0769_0113_0416_0029_noGi_40xpPDE4_3xPKAc_LCa.xml
- fixedslowGsdeg/Model_0772_0117_0404_0031_noGi_40xpPDE4_4xPDEsm_Ca.xml
- fixedslowGsdeg/Model_0773_0117_0404_0029_noGi_40xpPDE4_4xPDEsm_LCa.xml
- fixedslowGsdeg/Model_0774_0117_0402_0031_noGi_4xpPDE4_4xPDEsm_Ca.xml
- fixedslowGsdeg/Model_0775_0117_0402_0029_noGi_4xpPDE4_4xPDEsm_LCa.xml
- fixedslowGsdeg/Model_0778_0117_0403_0031_noGi_10xpPDE4_4xPDEsm_Ca.xml
- fixedslowGsdeg/Model_0779_0117_0403_0029_noGi_10xpPDE4_4xPDEsm_LCa.xml
- fixedslowGsdeg/Model_0782_0113_0401_0031_noGi_2xpPDE4_Ca.xml
- fixedslowGsdeg/Model_0783_0113_0401_0029_noGi_2xpPDE4_LCa.xml
- fixedslowGsdeg/Model_0784_0113_0402_0031_noGi_4xpPDE4_Ca.xml
- fixedslowGsdeg/Model_0785_0113_0402_0029_noGi_4xpPDE4_LCa.xml
- fixedslowGsdeg/Model_0788_0113_0403_0031_noGi_10xpPDE4_Ca.xml
- fixedslowGsdeg/Model_0789_0113_0403_0029_noGi_10xpPDE4_LCa.xml
- fixedslowGsdeg/Model_0790_0113_0404_0031_noGi_40xpPDE4_Ca.xml
- fixedslowGsdeg/Model_0791_0113_0404_0029_noGi_40xpPDE4_LCa.xml
- fixedslowGsdeg/Model_0792_0113_0414_0031_noGi_4xpPDE4_10xPKAc_Ca.xml
- fixedslowGsdeg/Model_0793_0113_0414_0029_noGi_4xpPDE4_10xPKAc_LCa.xml
- fixedslowGsdeg/Model_0794_0113_0412_0031_noGi_4xpPDE4_3xPKAc_Ca.xml
- fixedslowGsdeg/Model_0795_0113_0412_0029_noGi_4xpPDE4_3xPKAc_LCa.xml
- fixedslowGsdeg/Model_0796_0113_0415_0031_noGi_10xpPDE4_10xPKAc_Ca.xml
- fixedslowGsdeg/Model_0797_0113_0415_0029_noGi_10xpPDE4_10xPKAc_LCa.xml
- fixedslowGsdeg/Model_0798_0113_0413_0031_noGi_10xpPDE4_3xPKAc_Ca.xml
- fixedslowGsdeg/Model_0799_0113_0413_0029_noGi_10xpPDE4_3xPKAc_LCa.xml
- fixedslowGsdeg/Model_0839_0113_0426_0029_Gi_p4LR_LCa_0.2xGibind.xml
- fixedslowGsdeg/Model_0841_0113_0427_0029_Gi_p4LR_LCa_0.5xGibind.xml
- fixedslowGsdeg/Model_0842_0113_0428_0031_Gi_p4LR_Ca_1xGibinds155.xml
- fixedslowGsdeg/Model_0842_0113_0428_0031_Gi_p4LR_Ca_1xGibinds156.xml
- fixedslowGsdeg/Model_0842_0113_0428_0031_Gi_p4LR_Ca_1xGibind.xml
- fixedslowGsdeg/Model_0843_0113_0428_0029_Gi_p4LR_LCa_1xGibinds155.xml
- fixedslowGsdeg/Model_0843_0113_0428_0029_Gi_p4LR_LCa_1xGibinds156.xml
- fixedslowGsdeg/Model_0843_0113_0428_0029_Gi_p4LR_LCa_1xGibind.xml
- fixedslowGsdeg/Model_0845_0113_0429_0029_Gi_p4LR_LCa_2xGibind.xml
- fixedslowGsdeg/Model_0846_0113_0428_0030_Gi_p4LR_LCa_1xGibind_10uISO.xml
- fixedslowGsdeg/Model_0847_0113_0428_0028_Gi_p4LR_LCa_1xGibind_0.1uISO.xml
- fixedslowGsdeg/Model_0848_0113_0428_0041_Gi_p4LR_LCa_1xGibind_0.2uISO.xml
- fixedslowGsdeg/Model_0849_0113_0428_0040_Gi_p4LR_LCa_1xGibind_0.4uISO.xml
- fixedslowGsdeg/Model_0850_0113_0426_0039_Gi_p4LR_ItN4_0.2xGibind.xml
- fixedslowGsdeg/Model_0851_0113_0428_0039_Gi_p4LR_ItN4_1xGibind.xml
- fixedslowGsdeg/Model_0852_0113_0427_0029_Gi_p4LR_ItN4_0.5xGibind.xml
- fixedslowGsdeg/Model_0853_0112_0455_0039_noGi_p4LR_ItN4_10xPDE4D5bindrel_10xkcatPDE4D5sm.xml
- fixedslowGsdeg/Model_0854_0113_0478_0039_Gi_p4LR_ItN4_noACGi_1xGibind.xml
- fixedslowGsdeg/Model_0855_0113_0429_0039_Gi_p4LR_ItN4_2xGibind.xml
- fixedslowGsdeg/Model_0856_0113_0427_0031_Gi_p4LR_Ca_0.5xGibind.xml
- fixedslowGsdeg/Model_0857_0113_0426_0031_Gi_p4LR_Ca_0.2xGibind.xml
- fixedslowGsdeg/Model_0858_0113_0429_0031_Gi_p4LR_Ca_2xGibind.xml
- fixedslowGsdeg/Model_0859_0113_0428_0038_Gi_p4LR_LCa_1xGibind_0.04uISO.xml
- fixedslowGsdeg/Model_0860_0113_0428_0034_Gi_p4LR_NtL60_1xGibind.xml
- fixedslowGsdeg/Model_0861_0112_0455_0034_noGi_p4LR_NtL60_10xPDE4D5bindrel_10xkcatPDE4D5sm.xml
- fixedslowGsdeg/Model_0862_0113_0428_0035_Gi_p4LR_NtL15_1xGibind.xml
- fixedslowGsdeg/Model_0863_0112_0455_0035_noGi_p4LR_NtL15_10xPDE4D5bindrel_10xkcatPDE4D5sm.xml
- fixedslowGsdeg/Model_0864_0113_0428_0036_Gi_p4LR_NtL30_1xGibind.xml
- fixedslowGsdeg/Model_0865_0112_0455_0036_noGi_p4LR_NtL30_10xPDE4D5bindrel_10xkcatPDE4D5sm.xml
- fixedslowGsdeg/Model_0866_0113_0428_0033_Gi_p4LR_Simult_1xGibind.xml
- fixedslowGsdeg/Model_0867_0112_0455_0033_noGi_p4LR_simult_10xPDE4D5bindrel_10xkcatPDE4D5sm.xml
- fixedslowGsdeg/Model_0868_0113_0428_Gi_p4LR_Ca120_1xGibind.xml
- fixedslowGsdeg/Model_0869_0112_0455_noGi_p4LR_Ca120_10xPDE4D5bindrel_10xkcatPDE4D5sm.xml
- fixedslowGsdeg/Model_0870_0113_0428_Gi_p4LR_Ca60_1xGibind.xml
- fixedslowGsdeg/Model_0871_0112_0455_noGi_p4LR_Ca60_10xPDE4D5bindrel_10xkcatPDE4D5sm.xml
- fixedslowGsdeg/Model_0872_0113_0428_Gi_p4LR_Ca30_1xGibind.xml
- fixedslowGsdeg/Model_0873_0112_0455_noGi_p4LR_Ca30_10xPDE4D5bindrel_10xkcatPDE4D5sm.xml
- fixedslowGsdeg/Model_0874_0113_0428_Gi_p4LR_Iso120_1xGibind.xml
- fixedslowGsdeg/Model_0875_0112_0455_noGi_p4LR_Iso120_10xPDE4D5bindrel_10xkcatPDE4D5sm.xml
- fixedslowGsdeg/Model_0876_0113_0428_Gi_p4LR_Iso60_1xGibind.xml
- fixedslowGsdeg/Model_0877_0112_0455_noGi_p4LR_Iso60_10xPDE4D5bindrel_10xkcatPDE4D5sm.xml
- fixedslowGsdeg/Model_0878_0113_0428_Gi_p4LR_Iso30_1xGibind.xml
- fixedslowGsdeg/Model_0879_0112_0455_noGi_p4LR_Iso30_10xPDE4D5bindrel_10xkcatPDE4D5sm.xml
- fixedslowGsdeg/Model_0881_0112_0465_0031_noGi_p4LR_Ca_10xkcatPDE4D5sm_10xPKAphos.xml
- fixedslowGsdeg/Model_0882_0112_0466_0031_noGi_p4LR_Ca_10xkcatPDE4D5sm_3xPKAphos.xml
- fixedslowGsdeg/Model_0883_0112_0467_0031_noGi_p4LR_Ca_10xkcatPDE4D5sm_thirdPKAphos.xml
- fixedslowGsdeg/Model_0884_0112_0468_0031_noGi_p4LR_Ca_10xkcatPDE4D5sm_50xPKAphos.xml
- fixedslowGsdeg/Model_0885_0112_0473_0031_noGi_p4LR_Ca_10xkcatPDE4D5sm_Diffeq2.xml
- fixedslowGsdeg/Model_0886_0112_0474_0031_noGi_p4LR_Ca_10xkcatPDE4D5sm_Diffeq06.xml
- fixedslowGsdeg/Model_0887_0112_0475_0031_noGi_p4LR_Ca_20xkcatPDE4D5sm_Diffeq2.xml
- fixedslowGsdeg/Model_0888_0112_0476_0031_noGi_p4LR_Ca_20xkcatPDE4D5sm_Diffeq06.xml
- fixedslowGsdeg/Model_0890_0112_0454_0031_noGi_p4LR_Ca_10xPDE4D5bindrel_1xkcatPDE4D5sm.xml
- fixedslowGsdeg/Model_0891_0112_0454_0029_noGi_p4LR_LCa_10xPDE4D5bindrel_1xkcatPDE4D5sm.xml
- fixedslowGsdeg/Model_0892_0112_0455_0031_noGi_p4LR_Ca_10xPDE4D5bindrel_10xkcatPDE4D5sm.xml
- fixedslowGsdeg/Model_0893_0112_0455_0029_noGi_p4LR_LCa_10xPDE4D5bindrel_10xkcatPDE4D5sm.xml
- fixedslowGsdeg/Model_0894_0112_0456_0031_noGi_p4LR_Ca_10xPDE4D5bindrel_20xkcatPDE4D5sm.xml
- fixedslowGsdeg/Model_0895_0112_0456_0029_noGi_p4LR_LCa_10xPDE4D5bindrel_20xkcatPDE4D5sm.xml
- fixedslowGsdeg/Model_0896_0112_0457_0031_noGi_p4LR_Ca_10xPDE4D5bindrel_40xkcatPDE4D5sm.xml
- fixedslowGsdeg/Model_0897_0112_0457_0029_noGi_p4LR_LCa_10xPDE4D5bindrel_40xkcatPDE4D5sm.xml
- fixedslowGsdeg/Model_0901_0112_0465_0029_noGi_p4LR_LCa_10xkcatPDE4D5sm_10xPKAphos.xml
- fixedslowGsdeg/Model_0902_0112_0466_0029_noGi_p4LR_LCa_10xkcatPDE4D5sm_3xPKAphos.xml
- fixedslowGsdeg/Model_0903_0112_0467_0029_noGi_p4LR_LCa_10xkcatPDE4D5sm_thirdPKAphos.xml
- fixedslowGsdeg/Model_0904_0112_0468_0029_noGi_p4LR_LCa_10xkcatPDE4D5sm_50xPKAphos.xml
- fixedslowGsdeg/Model_0905_0112_0473_0029_noGi_p4LR_LCa_10xkcatPDE4D5sm_Diffeq2.xml
- fixedslowGsdeg/Model_0906_0112_0474_0029_noGi_p4LR_LCa_10xkcatPDE4D5sm_Diffeq06.xml
- fixedslowGsdeg/Model_0907_0112_0475_0029_noGi_p4LR_LCa_20xkcatPDE4D5sm_Diffeq2.xml
- fixedslowGsdeg/Model_0908_0112_0476_0029_noGi_p4LR_LCa_20xkcatPDE4D5sm_Diffeq06.xml
- fixedslowGsdeg/Model_0911_0105_0428_0029_Gi_p4LR_LCa_1xGibind_roli.xml
- fixedslowGsdeg/Model_0912_0105_0428_0031_Gi_p4LR_Ca_1xGibind_roli.xml
- fixedslowGsdeg/Model_0913_0114_0455_0029_noGi_p4LR_LCa_10xPDE4D5bindrel_10xkcatPDE4D5sm_roli.xml
- fixedslowGsdeg/Model_0914_0114_0455_0031_noGi_p4LR_Ca_10xPDE4D5bindrel_10xkcatPDE4D5sm_roli.xml
- fixedslowGsdeg/Model_0915_0113_0478_Gi_p4LR_noLRdes_noACGi_1xGibind.xml
- fixedslowGsdeg/Model_0916_0113_0479_Gi_p4LR_noLRdes_noPKAphosbAR_1xGibind.xml
- fixedslowGsdeg/Model_0917_0113_0480_Gi_p4LR_noLRdes_noPKAphosPDE4_1xGibind.xml
- fixedslowGsdeg/Model_0918_0112_0481_0029_noGi_p4LR_LCa_GbgRedistr_10xkcatPDE4D5sm.xml
- fixedslowGsdeg/Model_0919_0112_0482_0029_noGi_p4LR_LCa_GbgRedistr_20xkcatPDE4D5sm.xml
- fixedslowGsdeg/Model_0920_0112_0485_0029_noGi_LRdes_LCa_10xPDE4D5bindrel_10xkcatPDE4D5sm.xml
- fixedslowGsdeg/Model_0921_0112_0481_0031_noGi_p4LR_Ca_GbgRedistr_10xkcatPDE4D5sm.xml
- fixedslowGsdeg/Model_0922_0112_0482_0031_noGi_p4LR_Ca_GbgRedistr_20xkcatPDE4D5sm.xml
- fixedslowGsdeg/Model_0923_0113_0487_Gi_p4LR_LCa_noLRdes_H89_1xGibind.xml
- fixedslowGsdeg/Model_0926_0112_0485_0031_noGi_LRdes_Ca_10xPDE4D5bindrel_10xkcatPDE4D5sm.xml
- fixedslowGsdeg/Model_0927_0112_0488_0029_noGi_LRdeshalf_LCa_10xPDE4D5bindrel_10xkcatPDE4D5sm.xml
- fixedslowGsdeg/Model_0928_0112_0486_0029_noGi_LRdesGapGs10_LCa_10xPDE4D5bindrel_10xkcatPDE4D5sm.xml
- fixedslowGsdeg/Model_0929_0112_0486_0031_noGi_LRdesGapGs10_Ca_10xPDE4D5bindrel_10xkcatPDE4D5sm.xml
- fixedslowGsdeg/Model_0933_0113_0487_0031_Gi_p4LR_LCa_noLRdes_H89_1xGibind_Ca.xml
- fixedslowGsdeg/Model_0935_0113_0478_0031_Gi_p4LR_noLRdes_noACGi_1xGibind_Ca.xml
- fixedslowGsdeg/Model_0936_0113_0479_0031_Gi_p4LR_noLRdes_noPKAphosbAR_1xGibind_Ca.xml
- fixedslowGsdeg/Model_0937_0113_0480_0031_Gi_p4LR_noLRdes_noPKAphosPDE4_1xGibind_Ca.xml
- fixedslowGsdeg/Model_0938_0113_0531_0029_Gi_p4LR_LCa_1xGibind_slowGsdeg.xml
- fixedslowGsdeg/Model_0939_0113_0531_0031_Gi_p4LR_Ca_1xGibind_slowGsdeg.xml
- fixedslowGsdeg/Model_0942_0116_0451_0031_Gi_p2LR_Ca_1xGibind.xml
- fixedslowGsdeg/Model_0943_0116_0451_0029_Gi_p2LR_LCa_1xGibind.xml
- fixedslowGsdeg/Model_0951_0106_0428_0029_Gi_p4LR_LCa_1xGibind_roli90.xml
- fixedslowGsdeg/Model_0952_0106_0428_0031_Gi_p4LR_Ca_1xGibind_roli90.xml
- fixedslowGsdeg/Model_0961_0112_0475_0029_noGi_p4LR_LCa_1xkcatPDE4D5sm_10xPKAphos.xml
- fixedslowGsdeg/Model_0962_0112_0476_0029_noGi_p4LR_LCa_1xkcatPDE4D5sm_3xPKAphos.xml
- fixedslowGsdeg/Model_0963_0112_0477_0029_noGi_p4LR_LCa_1xkcatPDE4D5sm_thirdPKAphos.xml
- fixedslowGsdeg/Model_0964_0112_0478_0029_noGi_p4LR_LCa_1xkcatPDE4D5sm_50xPKAphos.xml
- fixedslowGsdeg/Model_0965_0112_0475_0031_noGi_p4LR_Ca_1xkcatPDE4D5sm_10xPKAphos.xml
- fixedslowGsdeg/Model_0966_0112_0476_0031_noGi_p4LR_Ca_1xkcatPDE4D5sm_3xPKAphos.xml
- fixedslowGsdeg/Model_0967_0112_0477_0031_noGi_p4LR_Ca_1xkcatPDE4D5sm_thirdPKAphos.xml
- fixedslowGsdeg/Model_0968_0112_0478_0031_noGi_p4LR_Ca_1xkcatPDE4D5sm_50xPKAphos.xml
- fixedslowGsdeg/Morph_0001_CA1_9.9x2.7dend_9.9x8.55soma_1.3_1.7.xml
- fixedslowGsdeg/Rxn_0401_noGi_nop4LR_noLRdes_2xpPDE4_2015feb13.xml
- fixedslowGsdeg/Rxn_0402_noGi_nop4LR_noLRdes_4xpPDE4_2015feb13.xml
- fixedslowGsdeg/Rxn_0403_noGi_nop4LR_noLRdes_10xpPDE4_2015feb13.xml
- fixedslowGsdeg/Rxn_0404_noGi_nop4LR_noLRdes_20xpPDE4_2015feb13.xml
- fixedslowGsdeg/Rxn_0412_noGi_nop4LR_noLRdes_4xpPDE4_3xPKAc_2015feb13.xml
- fixedslowGsdeg/Rxn_0413_noGi_nop4LR_noLRdes_10xpPDE4_3xPKAc_2015feb13.xml
- fixedslowGsdeg/Rxn_0414_noGi_nop4LR_noLRdes_4xpPDE4_10xPKAc_2015feb13.xml
- fixedslowGsdeg/Rxn_0415_noGi_nop4LR_noLRdes_10xpPDE4_10xPKAc_2015feb13.xml
- fixedslowGsdeg/Rxn_0416_noGi_nop4LR_noLRdes_40xpPDE4_3xPKAc_2015feb13.xml
- fixedslowGsdeg/Rxn_0417_noGi_nop4LR_noLRdes_40xpPDE4_10xPKAc_2015feb13.xml
- fixedslowGsdeg/Rxn_0426_Gi_p4LR_noLRdes_0.2xGibind_switch2015feb13.xml
- fixedslowGsdeg/Rxn_0427_Gi_p4LR_noLRdes_0.5xGibind_switch2015feb13.xml
- fixedslowGsdeg/Rxn_0428_Gi_p4LR_noLRdes_1xGibind_switch2015feb13.xml
- fixedslowGsdeg/Rxn_0429_Gi_p4LR_noLRdes_2xGibind_switch2015feb13.xml
- fixedslowGsdeg/Rxn_0451_Gi_p2LR_noLRdes_1xGibind_switch2015feb13.xml
- fixedslowGsdeg/Rxn_0454_noGi_nop4LR_noLRdes_10xPDE4D5bind_1xkcatPDE4D5_DynRedistr2015feb13.xml
- fixedslowGsdeg/Rxn_0455_noGi_nop4LR_noLRdes_10xPDE4D5bind_10xkcatPDE4D5_DynRedistr2015feb13.xml
- fixedslowGsdeg/Rxn_0456_noGi_nop4LR_noLRdes_10xPDE4D5bind_20xkcatPDE4D5_DynRedistr2015feb13.xml
- fixedslowGsdeg/Rxn_0457_noGi_nop4LR_noLRdes_10xPDE4D5bind_40xkcatPDE4D5_DynRedistr2015feb13.xml
- fixedslowGsdeg/Rxn_0465_noGi_nop4LR_noLRdes_10xPDE4D5bind_10xkcatPDE4D5_10xPKAphos_DynRedistr2015feb13.xml
- fixedslowGsdeg/Rxn_0466_noGi_nop4LR_noLRdes_10xPDE4D5bind_10xkcatPDE4D5_3xPKAphos_DynRedistr2015feb13.xml
- fixedslowGsdeg/Rxn_0467_noGi_nop4LR_noLRdes_10xPDE4D5bind_10xkcatPDE4D5_thirdPKAphos_DynRedistr2015feb13.xml
- fixedslowGsdeg/Rxn_0468_noGi_nop4LR_noLRdes_10xPDE4D5bind_10xkcatPDE4D5_50xPKAphos_DynRedistr2015feb13.xml
- fixedslowGsdeg/Rxn_0473_noGi_nop4LR_noLRdes_10xkcatPDE4D5_Diffeq2_DynRedistr2015feb13.xml
- fixedslowGsdeg/Rxn_0474_noGi_nop4LR_noLRdes_10xkcatPDE4D5_Diffeq06_DynRedistr2015feb13.xml
- fixedslowGsdeg/Rxn_0475_noGi_nop4LR_noLRdes_10xPDE4D5bind_1xkcatPDE4D5_10xPKAphos_DynRedistr2015feb13.xml
- fixedslowGsdeg/Rxn_0475_noGi_nop4LR_noLRdes_20xkcatPDE4D5_Diffeq2_DynRedistr2015feb13.xml
- fixedslowGsdeg/Rxn_0476_noGi_nop4LR_noLRdes_10xPDE4D5bind_1xkcatPDE4D5_3xPKAphos_DynRedistr2015feb13.xml
- fixedslowGsdeg/Rxn_0476_noGi_nop4LR_noLRdes_20xkcatPDE4D5_Diffeq06_DynRedistr2015feb13.xml
- fixedslowGsdeg/Rxn_0477_noGi_nop4LR_noLRdes_10xPDE4D5bind_1xkcatPDE4D5_thirdPKAphos_DynRedistr2015feb13.xml
- fixedslowGsdeg/Rxn_0478_Gi_p4LR_noLRdes_noACGi_1xGibind_switch2015feb13.xml
- fixedslowGsdeg/Rxn_0478_noGi_nop4LR_noLRdes_10xPDE4D5bind_1xkcatPDE4D5_50xPKAphos_DynRedistr2015feb13.xml
- fixedslowGsdeg/Rxn_0479_Gi_p4LR_noLRdes_1xGibind_noPKAphosbAR.xml
- fixedslowGsdeg/Rxn_0480_Gi_p4LR_noLRdes_1xGibind_noPKAphosPDE4.xml
- fixedslowGsdeg/Rxn_0481_noGi_nop4LR_noLRdes_10xPDE4D5bind_10xkcatPDE4D5_DynRedistrGbg.xml
- fixedslowGsdeg/Rxn_0482_noGi_nop4LR_noLRdes_10xPDE4D5bind_20xkcatPDE4D5_DynRedistrGbg.xml
- fixedslowGsdeg/Rxn_0483_Gi_p4LR_noLRdes_1xGibind_switch_LB.xml
- fixedslowGsdeg/Rxn_0484_noGi_nop4LR_noLRdes_10xPDE4D5bind_10xkcatPDE4D5_DynRedistr_LB.xml
- fixedslowGsdeg/Rxn_0485_LRdes_10xPDE4D5bind_10xkcatPDE4D5_DynRedistr.xml
- fixedslowGsdeg/Rxn_0486_LRdesGapGs10_10xPDE4D5bind_10xkcatPDE4D5_DynRedistr.xml
- fixedslowGsdeg/Rxn_0487_Gi_p4LR_noLRdes_1xGibind_noPKAphosH89.xml
- fixedslowGsdeg/Rxn_0488_LRdeshalf_10xPDE4D5bind_10xkcatPDE4D5_DynRedistr.xml
- fixedslowGsdeg/Rxn_0531_Gi_p4LR_noLRdes_1xGibind_SW_slowGsdeg.xml
- fixedslowGsdeg/Rxn_0581_noGi_nop4LR_noLRdes_10xPDE4D5bind_10xkcatPDE4D5_DynRedistrGbglow.xml
- fixedslowGsdeg/Rxn_0582_noGi_nop4LR_noLRdes_10xPDE4D5bind_20xkcatPDE4D5_DynRedistrGbglow.xml
- fixedslowGsdeg/Stim_0027_0016_1tr_stimat100s_ISO_r0.02147d1s_then_Cabath_r5.0_Castimat220s_1000s.xml
- fixedslowGsdeg/Stim_0028_0016_1tr_stimat100s_ISO_r0.2147d1s_then_Cabath_r5.0_Castimat220s_1000s.xml
- fixedslowGsdeg/Stim_0029_0016_1tr_stimat100s_ISO_r2.147d1s_then_Cabath_r5.0_Castimat220s_1000s.xml
- fixedslowGsdeg/Stim_0030_0016_1tr_stimat100s_ISO_r21.47d1s_then_Cabath_r5.0_Castimat220s_1000s.xml
- fixedslowGsdeg/Stim_0031_0029_1tr_Cabathonly_r5.0_Castimat100s_1000s.xml
- fixedslowGsdeg/Stim_0032_0029_1tr_stimat100s_ISO_r2.147d1s_1000s.xml
- fixedslowGsdeg/Stim_0033_0029_1tr_stimat100s_simultaneous_ISO_r2.147d1s_plus_Cabath_r5.0_Castimat220s_1000s.xml
- fixedslowGsdeg/Stim_0034_0029_1tr_stimat100s_NtL60_ISO_r2.147d1s_plus_Cabath_r5.0_Castimat220s_1000s.xml
- fixedslowGsdeg/Stim_0035_0029_1tr_stimat100s_NtL15_ISO_r2.147d1s_plus_Cabath_r5.0_Castimat220s_1000s.xml
- fixedslowGsdeg/Stim_0036_0029_1tr_stimat100s_NtL30_ISO_r2.147d1s_plus_Cabath_r5.0_Castimat220s_1000s.xml
- fixedslowGsdeg/Stim_0037_0016_1tr_stimat100s_ISO_r0.04294d1s_then_Cabath_r5.0_Castimat220s_1000s.xml
- fixedslowGsdeg/Stim_0038_0016_1tr_stimat100s_ISO_r0.086d1s_then_Cabath_r5.0_Castimat220s_1000s.xml
- fixedslowGsdeg/Stim_0039_0016_1tr_stimat100s_ISO_r2.147d1s_then_Cabath_r5.0_Castimat340s_1000s.xml
- fixedslowGsdeg/Stim_0040_0016_1tr_stimat100s_ISO_r0.86d1s_then_Cabath_r5.0_Castimat220s_1000s.xml
- fixedslowGsdeg/Stim_0041_0016_1tr_stimat100s_ISO_r0.4294d1s_then_Cabath_r5.0_Castimat220s_1000s.xml
- fixedslowGsdeg/Stim_Ca15_2secCB80_120sec.xml
- fixedslowGsdeg/Stim_Ca15_2secCB80_30sec.xml
- fixedslowGsdeg/Stim_Ca15_2secCB80_60sec.xml
- fixedslowGsdeg/Stim_Iso30secLB_120sec.xml
- fixedslowGsdeg/Stim_Iso30secLB_30sec.xml
- fixedslowGsdeg/Stim_Iso30secLB_60sec.xml
- fixedslowGsdeg/NeuroRD.bat
- fixedslowGsdeg/NeuroRDexample.bat
- fixedslowGsdeg/NRDpostAutoEdited.bat
- fixedslowGsdeg/NRDpostMol.bat
- batch/BatchFRET.py
- batch/Fret_peaks.py
- batch/NRDPostAB
- batch/nrdpostAB.cpp
- batch/nrdpostAB.h
- batch/NRDpost.py
- batch/stochdiff2.1.9.jar
- batch/SumMoleculeForms.py
