# Supplementary material for: Control of βAR- and N-methyl-D-aspartate (NMDA) Receptor-Dependent cAMP Dynamics in Hippocampal Neurons
Source: PLoS Comput Biol. 2016 Feb 22;12(2):e1004735. doi: 10.1371/journal.pcbi.1004735 (PMC4763502; doi:10.1371/journal.pcbi.1004735)
Supplement: S1 File — These files are identical to the files on modelDB. (TGZ) [file pcbi.1004735.s002.tgz › fixedslowGsdeg/IC_0114_nop4LR_dynredist_0.67xPDE4_0.33xPDE4D5_Epac_Roli.xml]

<InitialConditions>
  <ConcentrationSet/>
<!-- reduce PDE by 5%, reduce the 10% of sm PDE by 50% 
Implemented by reducing the AKAPsm 50%, and reducing PDE4D5 to 5/6 of value:
Pde4D5 is ~30% of total, so 1/6% of %30 ~5%-->
  <ConcentrationSet region="soma">
    <NanoMolarity specieID="CaOut" value="2014068.0"/>
    <NanoMolarity specieID="Ip35PP1" value="908.0"/>
    <NanoMolarity specieID="cAMP" value="27.0"/>
    <NanoMolarity specieID="PDE4cAMP" value="6.3"/>
    <NanoMolarity specieID="PKAcAMP4I1" value="0.0"/>
    <NanoMolarity specieID="Epac1" value="1950.0"/>
    <NanoMolarity specieID="Complex" value="0.0"/>
    <NanoMolarity specieID="ATP" value="1998638.0"/>
    <NanoMolarity specieID="PKAcPDE4cAMP" value="0.0"/>
    <NanoMolarity specieID="CalbinC" value="10790.0"/>
    <NanoMolarity specieID="I1PKAc" value="2.0"/>
    <NanoMolarity specieID="CKpPP1" value="3.0"/>
    <NanoMolarity specieID="CKpCaMCa4PP1" value="3.0"/>
    <NanoMolarity specieID="Ip35" value="5.0"/>
    <NanoMolarity specieID="CKpCaMCa4" value="1092.0"/>
    <NanoMolarity specieID="CaMCa2" value="291.0"/>
    <NanoMolarity specieID="pComplex" value="1.0"/>
    <NanoMolarity specieID="CaMCa4" value="1.0"/>
    <NanoMolarity specieID="PP2B" value="0.0"/>
    <NanoMolarity specieID="Calbin" value="150148.0"/>
    <NanoMolarity specieID="CKp" value="106.0"/>
    <NanoMolarity specieID="PDE1CaMCa4cAMP" value="1.0"/>
    <NanoMolarity specieID="AMP" value="289.0"/>
    <NanoMolarity specieID="Ip35PP2BCaMCa4" value="0.0"/>
    <NanoMolarity specieID="PP2BCaMCa4" value="4.0"/>
    <NanoMolarity specieID="CK" value="18710.0"/>
    <NanoMolarity specieID="L" value="4.0"/>
    <NanoMolarity specieID="Epac1cAMP" value="50.0"/>
    <NanoMolarity specieID="CKCaMCa4" value="87.0"/>
    <NanoMolarity specieID="pPDE4cAMP" value="0.63"/>
    <NanoMolarity specieID="PKAcAMP4PDE4" value="0.0"/>
    <NanoMolarity specieID="Ca" value="49.0"/>
    <NanoMolarity specieID="PP1" value="556.0"/>
    <NanoMolarity specieID="Ip35PP1PP2BCaMCa4" value="0.0"/>
    <NanoMolarity specieID="PDE1CaMCa4" value="489.0"/>
    <NanoMolarity specieID="I1" value="507.0"/>
    <NanoMolarity specieID="PP2BCaMCa2" value="989.0"/>
    <NanoMolarity specieID="PKAcPDE4" value="10.2"/>
    <NanoMolarity specieID="PP2BCaM" value="2990.0"/>
    <NanoMolarity specieID="CaM" value="8775.0"/>
    <NanoMolarity specieID="PKAc" value="14.0"/>
    <NanoMolarity specieID="PDE4" value="1108.0"/>
    <NanoMolarity specieID="pPDE4" value="51.3"/>
    <NanoMolarity specieID="PDE1" value="3457.0"/>
    <NanoMolarity specieID="PP1PP2BCaMCa4" value="2.0"/>
	<NanoMolarity specieID="AKAPcyPDE4D5" value="505.6"/>
	<NanoMolarity specieID="AKAPcycAMP2PDE4D5" value="0"/>
	<NanoMolarity specieID="AKAPcycAMP4PDE4D5" value="0"/>
	<NanoMolarity specieID="AKAPcycAMP4" value="0"/>
	<NanoMolarity specieID="AKAPcyPDE4D5cAMP" value="0"/>
	<NanoMolarity specieID="AKAPcycAMP2PDE4D5cAMP" value="0"/>
	<NanoMolarity specieID="AKAPcycAMP4PDE4D5cAMP" value="0"/>
	<NanoMolarity specieID="AKAPcypPDE4D5" value="0"/>
	<NanoMolarity specieID="AKAPcycAMP2pPDE4D5" value="0"/>
	<NanoMolarity specieID="AKAPcycAMP4pPDE4D5" value="0"/>
	<NanoMolarity specieID="AKAPcypPDE4D5cAMP" value="0"/>
	<NanoMolarity specieID="AKAPcycAMP2pPDE4D5cAMP" value="0"/>
	<NanoMolarity specieID="AKAPcycAMP4pPDE4D5cAMP" value="0"/>
	<NanoMolarity specieID="AKAPcyPKAcPDE4D5" value="0"/>
	<NanoMolarity specieID="AKAPcyPKAcPDE4D5cAMP" value="0"/>
	<NanoMolarity specieID="PDE4D5" value="0"/>
	<NanoMolarity specieID="PDE4D5cAMP" value="0"/>
	<NanoMolarity specieID="PKAcPDE4D5" value="0"/>
	<NanoMolarity specieID="PKAcPDE4D5cAMP" value="0"/>
	<NanoMolarity specieID="pPDE4D5" value="0"/>
	<NanoMolarity specieID="pPDE4D5cAMP" value="0"/>
	<NanoMolarity specieID="AKAPsmPDE4D5" value="0"/>
	<NanoMolarity specieID="AKAPsmPDE4D5cAMP" value="0"/>
	<NanoMolarity specieID="AKAPsmPKAcPDE4D5" value="0"/>
	<NanoMolarity specieID="AKAPsmPKAcPDE4D5cAMP" value="0"/>
	<NanoMolarity specieID="AKAPsmpPDE4D5" value="0"/>
	<NanoMolarity specieID="AKAPsmpPDE4D5cAMP" value="0"/>
	<NanoMolarity specieID="AKAPsm" value="0"/>
	<NanoMolarity specieID="AKAPcy" value="0"/>
  </ConcentrationSet>
  <ConcentrationSet region="dend">
    <NanoMolarity specieID="CaOut" value="2014068.0"/>
    <NanoMolarity specieID="Ip35PP1" value="908.0"/>
    <NanoMolarity specieID="cAMP" value="59.0"/>
    <NanoMolarity specieID="PDE4cAMP" value="22.67"/>
    <NanoMolarity specieID="PKAcAMP4I1" value="0.0"/>
    <NanoMolarity specieID="Epac1" value="1950.0"/>
    <NanoMolarity specieID="Complex" value="0.0"/>
    <NanoMolarity specieID="ATP" value="1998638.0"/>
    <NanoMolarity specieID="PKAcPDE4cAMP" value="0.0"/>
    <NanoMolarity specieID="CalbinC" value="10790.0"/>
    <NanoMolarity specieID="I1PKAc" value="2.0"/>
    <NanoMolarity specieID="CKpPP1" value="3.0"/>
    <NanoMolarity specieID="CKpCaMCa4PP1" value="3.0"/>
    <NanoMolarity specieID="Ip35" value="5.0"/>
    <NanoMolarity specieID="CKpCaMCa4" value="1092.0"/>
    <NanoMolarity specieID="CaMCa2" value="291.0"/>
    <NanoMolarity specieID="pComplex" value="1.0"/>
    <NanoMolarity specieID="CaMCa4" value="1.0"/>
    <NanoMolarity specieID="PP2B" value="0.0"/>
    <NanoMolarity specieID="Calbin" value="150148.0"/>
    <NanoMolarity specieID="CKp" value="106.0"/>
    <NanoMolarity specieID="PDE1CaMCa4cAMP" value="1.0"/>
    <NanoMolarity specieID="AMP" value="495.0"/>
    <NanoMolarity specieID="Ip35PP2BCaMCa4" value="0.0"/>
    <NanoMolarity specieID="PP2BCaMCa4" value="4.0"/>
    <NanoMolarity specieID="CK" value="18710.0"/>
    <NanoMolarity specieID="L" value="4.0"/>
    <NanoMolarity specieID="Epac1cAMP" value="50.0"/>
    <NanoMolarity specieID="CKCaMCa4" value="87.0"/>
    <NanoMolarity specieID="pPDE4cAMP" value="0.67"/>
    <NanoMolarity specieID="PKAcAMP4PDE4" value="0.0"/>
    <NanoMolarity specieID="Ca" value="49.0"/>
    <NanoMolarity specieID="PP1" value="556.0"/>
    <NanoMolarity specieID="Ip35PP1PP2BCaMCa4" value="0.0"/>
    <NanoMolarity specieID="PDE1CaMCa4" value="489.0"/>
    <NanoMolarity specieID="I1" value="507.0"/>
    <NanoMolarity specieID="PP2BCaMCa2" value="989.0"/>
    <NanoMolarity specieID="PKAcPDE4" value="16.67"/>
    <NanoMolarity specieID="PP2BCaM" value="2990.0"/>
    <NanoMolarity specieID="CaM" value="8775.0"/>
    <NanoMolarity specieID="PKAc" value="14.0"/>
    <NanoMolarity specieID="PDE4" value="1844.0"/>
    <NanoMolarity specieID="pPDE4" value="81.33"/>
    <NanoMolarity specieID="PDE1" value="3457.0"/>
    <NanoMolarity specieID="PP1PP2BCaMCa4" value="2.0"/>
	<NanoMolarity specieID="AKAPcyPDE4D5" value="888.9"/>
	<NanoMolarity specieID="AKAPcycAMP2PDE4D5" value="0"/>
	<NanoMolarity specieID="AKAPcycAMP4PDE4D5" value="0"/>
	<NanoMolarity specieID="AKAPcycAMP4" value="0"/>
	<NanoMolarity specieID="AKAPcyPDE4D5cAMP" value="0"/>
	<NanoMolarity specieID="AKAPcycAMP2PDE4D5cAMP" value="0"/>
	<NanoMolarity specieID="AKAPcycAMP4PDE4D5cAMP" value="0"/>
	<NanoMolarity specieID="AKAPcypPDE4D5" value="0"/>
	<NanoMolarity specieID="AKAPcycAMP2pPDE4D5" value="0"/>
	<NanoMolarity specieID="AKAPcycAMP4pPDE4D5" value="0"/>
	<NanoMolarity specieID="AKAPcypPDE4D5cAMP" value="0"/>
	<NanoMolarity specieID="AKAPcycAMP2pPDE4D5cAMP" value="0"/>
	<NanoMolarity specieID="AKAPcycAMP4pPDE4D5cAMP" value="0"/>
	<NanoMolarity specieID="AKAPcyPKAcPDE4D5" value="0"/>
	<NanoMolarity specieID="AKAPcyPKAcPDE4D5cAMP" value="0"/>
	<NanoMolarity specieID="PDE4D5" value="0"/>
	<NanoMolarity specieID="PDE4D5cAMP" value="0"/>
	<NanoMolarity specieID="PKAcPDE4D5" value="0"/>
	<NanoMolarity specieID="PKAcPDE4D5cAMP" value="0"/>
	<NanoMolarity specieID="pPDE4D5" value="0"/>
	<NanoMolarity specieID="pPDE4D5cAMP" value="0"/>
	<NanoMolarity specieID="AKAPsmPDE4D5" value="0"/>
	<NanoMolarity specieID="AKAPsmPDE4D5cAMP" value="0"/>
	<NanoMolarity specieID="AKAPsmPKAcPDE4D5" value="0"/>
	<NanoMolarity specieID="AKAPsmPKAcPDE4D5cAMP" value="0"/>
	<NanoMolarity specieID="AKAPsmpPDE4D5" value="0"/>
	<NanoMolarity specieID="AKAPsmpPDE4D5cAMP" value="0"/>
	<NanoMolarity specieID="AKAPsm" value="0"/>
	<NanoMolarity specieID="AKAPcy" value="0"/>
  </ConcentrationSet>
  <SurfaceDensitySet region="soma">
    <PicoSD specieID="CaOutLeak" value="627.0"/>
    <PicoSD specieID="Leak" value="0.0"/>
    <PicoSD specieID="LRdes" value="0.0"/>
    <PicoSD specieID="AC8CaMCa4ATP" value="47.0"/>
    <PicoSD specieID="LRGs" value="1.0"/>
    <PicoSD specieID="LRGbg" value="0.0"/>
    <PicoSD specieID="AC1CaMCa4ATP" value="237.0"/>
    <PicoSD specieID="AC1" value="2781.0"/>
    <PicoSD specieID="GasGTP" value="1.0"/>
    <PicoSD specieID="PKA" value="2939.0"/>
    <PicoSD specieID="LR" value="1.0"/>
    <PicoSD specieID="AC1CaMCa4" value="24.0"/>
    <PicoSD specieID="ncxCa" value="110.0"/>
    <PicoSD specieID="ncx" value="2255.0"/>
    <PicoSD specieID="Gbg" value="99.0"/>
    <PicoSD specieID="PKAr" value="16.0"/>
    <PicoSD specieID="R" value="16.0"/>
    <PicoSD specieID="PKAcAMP2" value="571.0"/>
    <PicoSD specieID="GasGDP" value="0.0"/>
    <PicoSD specieID="pmca" value="50.0"/>
    <PicoSD specieID="pmcaCa" value="13.0"/>
    <PicoSD specieID="AC8CaMCa4" value="5.0"/>
    <PicoSD specieID="PKAcAMP4" value="9.0"/>
    <PicoSD specieID="GsR" value="591.0"/>
    <PicoSD specieID="Gs" value="3045.0"/>
    <PicoSD specieID="AC1GasGTP" value="44.0"/>
    <PicoSD specieID="AC1GasGTPCaMCa4" value="1.0"/>
    <PicoSD specieID="LRGsdes" value="0.0"/>
    <PicoSD specieID="AC8" value="3042.0"/>
    <PicoSD specieID="AC1GasGTPCaMCa4ATP" value="8.0"/>
    <PicoSD specieID="AKAPcyPDE4D5" value="0"/>
    <PicoSD specieID="AKAPcycAMP2PDE4D5" value="0"/>
    <PicoSD specieID="AKAPcycAMP4PDE4D5" value="0"/>
    <PicoSD specieID="AKAPcycAMP4" value="0"/>
    <PicoSD specieID="AKAPcyPDE4D5cAMP" value="0"/>
    <PicoSD specieID="AKAPcycAMP2PDE4D5cAMP" value="0"/>
    <PicoSD specieID="AKAPcycAMP4PDE4D5cAMP" value="0"/>
    <PicoSD specieID="AKAPcypPDE4D5" value="0"/>
    <PicoSD specieID="AKAPcycAMP2pPDE4D5" value="0"/>
    <PicoSD specieID="AKAPcycAMP4pPDE4D5" value="0"/>
    <PicoSD specieID="AKAPcypPDE4D5cAMP" value="0"/>
    <PicoSD specieID="AKAPcycAMP2pPDE4D5cAMP" value="0"/>
    <PicoSD specieID="AKAPcycAMP4pPDE4D5cAMP" value="0"/>
    <PicoSD specieID="AKAPcyPKAcPDE4D5" value="0"/>
    <PicoSD specieID="AKAPcyPKAcPDE4D5cAMP" value="0"/>
    <PicoSD specieID="PDE4D5" value="0"/>
    <PicoSD specieID="PDE4D5cAMP" value="0"/>
    <PicoSD specieID="PKAcPDE4D5" value="0"/>
    <PicoSD specieID="PKAcPDE4D5cAMP" value="0"/>
    <PicoSD specieID="pPDE4D5" value="0"/>
    <PicoSD specieID="pPDE4D5cAMP" value="0"/>
    <PicoSD specieID="AKAPsmPDE4D5" value="0"/>
    <PicoSD specieID="AKAPsmPDE4D5cAMP" value="0"/>
    <PicoSD specieID="AKAPsmPKAcPDE4D5" value="0"/>
    <PicoSD specieID="AKAPsmPKAcPDE4D5cAMP" value="0"/>
    <PicoSD specieID="AKAPsmpPDE4D5" value="0"/>
    <PicoSD specieID="AKAPsmpPDE4D5cAMP" value="0"/>
    <PicoSD specieID="AKAPsm" value="4700"/>
    <PicoSD specieID="AKAPcy" value="0"/>
  </SurfaceDensitySet>
  <SurfaceDensitySet region="dend">
   <PicoSD specieID="CaOutLeak" value="627.0"/>
    <PicoSD specieID="Leak" value="0.0"/>
   <PicoSD specieID="LRdes" value="0.0"/>
    <PicoSD specieID="AC8CaMCa4ATP" value="47.0"/>
    <PicoSD specieID="LRGs" value="1.0"/>
    <PicoSD specieID="LRGbg" value="0.0"/>
    <PicoSD specieID="AC1CaMCa4ATP" value="237.0"/>
    <PicoSD specieID="AC1" value="2781.0"/>
    <PicoSD specieID="GasGTP" value="1.0"/>
    <PicoSD specieID="PKA" value="2939.0"/>
    <PicoSD specieID="LR" value="1.0"/>
    <PicoSD specieID="AC1CaMCa4" value="24.0"/>
    <PicoSD specieID="ncxCa" value="110.0"/>
    <PicoSD specieID="ncx" value="2255.0"/>
    <PicoSD specieID="Gbg" value="99.0"/>
    <PicoSD specieID="PKAr" value="16.0"/>
    <PicoSD specieID="R" value="16.0"/>
    <PicoSD specieID="PKAcAMP2" value="571.0"/>
    <PicoSD specieID="GasGDP" value="0.0"/>
    <PicoSD specieID="pmca" value="50.0"/>
    <PicoSD specieID="pmcaCa" value="13.0"/>
    <PicoSD specieID="AC8CaMCa4" value="5.0"/>
    <PicoSD specieID="PKAcAMP4" value="17.0"/>
    <PicoSD specieID="GsR" value="591.0"/>
    <PicoSD specieID="Gs" value="3045.0"/>
    <PicoSD specieID="AC1GasGTP" value="44.0"/>
    <PicoSD specieID="AC1GasGTPCaMCa4" value="1.0"/>
    <PicoSD specieID="LRGsdes" value="0.0"/>
    <PicoSD specieID="AC8" value="3042.0"/>
    <PicoSD specieID="AC1GasGTPCaMCa4ATP" value="8.0"/>
    <PicoSD specieID="AKAPcyPDE4D5" value="0"/>
    <PicoSD specieID="AKAPcycAMP2PDE4D5" value="0"/>
    <PicoSD specieID="AKAPcycAMP4PDE4D5" value="0"/>
    <PicoSD specieID="AKAPcycAMP4" value="0"/>
    <PicoSD specieID="AKAPcyPDE4D5cAMP" value="0"/>
    <PicoSD specieID="AKAPcycAMP2PDE4D5cAMP" value="0"/>
    <PicoSD specieID="AKAPcycAMP4PDE4D5cAMP" value="0"/>
    <PicoSD specieID="AKAPcypPDE4D5" value="0"/>
    <PicoSD specieID="AKAPcycAMP2pPDE4D5" value="0"/>
    <PicoSD specieID="AKAPcycAMP4pPDE4D5" value="0"/>
    <PicoSD specieID="AKAPcypPDE4D5cAMP" value="0"/>
    <PicoSD specieID="AKAPcycAMP2pPDE4D5cAMP" value="0"/>
    <PicoSD specieID="AKAPcycAMP4pPDE4D5cAMP" value="0"/>
    <PicoSD specieID="AKAPcyPKAcPDE4D5" value="0"/>
    <PicoSD specieID="AKAPcyPKAcPDE4D5cAMP" value="0"/>
    <PicoSD specieID="PDE4D5" value="0"/>
    <PicoSD specieID="PDE4D5cAMP" value="0"/>
    <PicoSD specieID="PKAcPDE4D5" value="0"/>
    <PicoSD specieID="PKAcPDE4D5cAMP" value="0"/>
    <PicoSD specieID="pPDE4D5" value="0"/>
    <PicoSD specieID="pPDE4D5cAMP" value="0"/>
    <PicoSD specieID="AKAPsmPDE4D5" value="0"/>
    <PicoSD specieID="AKAPsmPDE4D5cAMP" value="0"/>
    <PicoSD specieID="AKAPsmPKAcPDE4D5" value="0"/>
    <PicoSD specieID="AKAPsmPKAcPDE4D5cAMP" value="0"/>
    <PicoSD specieID="AKAPsmpPDE4D5" value="0"/>
    <PicoSD specieID="AKAPsmpPDE4D5cAMP" value="0"/>
    <PicoSD specieID="AKAPsm" value="1867"/>
    <PicoSD specieID="AKAPcy" value="0"/>
  </SurfaceDensitySet>
</InitialConditions>
