# Supplementary material for: Control of βAR- and N-methyl-D-aspartate (NMDA) Receptor-Dependent cAMP Dynamics in Hippocampal Neurons
Source: PLoS Comput Biol. 2016 Feb 22;12(2):e1004735. doi: 10.1371/journal.pcbi.1004735 (PMC4763502; doi:10.1371/journal.pcbi.1004735)
Supplement: S1 File — These files are identical to the files on modelDB. (TGZ) [file pcbi.1004735.s002.tgz › fixedslowGsdeg/IO_minimal_nop4LR_DynRedistrPDE4D5.xml]

<OutputScheme>

<OutputSet filename ="dt100" dt="100">

        <OutputSpecie       name="Ca"          />
        <OutputSpecie       name="CaMCa4"      />
	<OutputSpecie       name="Epac1"     />
        <OutputSpecie       name="Epac1cAMP"     />
        <OutputSpecie       name="L"           />
        <OutputSpecie       name="cAMP"        />

        <OutputSpecie       name="R"           />
        <OutputSpecie       name="Gs"           />
        <OutputSpecie       name="LR"          />
        <OutputSpecie       name="LRGs"         />
        <OutputSpecie       name="LRdes"          />
        <OutputSpecie       name="LRGsdes"         />
        <OutputSpecie       name="GasGTP"       />
        <OutputSpecie       name="GasGDP"       />

        <OutputSpecie       name="AC1"         />
        <OutputSpecie       name="AC1GasGTP"    />
        <OutputSpecie       name="AC1GasGTPCaMCa4"        />
        <OutputSpecie       name="AC1GasGTPCaMCa4ATP"     />
        <OutputSpecie       name="AC1CaMCa4"      />
        <OutputSpecie       name="AC1CaMCa4ATP"   />
        <OutputSpecie       name="AC8"         />
        <OutputSpecie       name="AC8CaMCa4"      />
        <OutputSpecie       name="AC8CaMCa4ATP"   /> 

        <OutputSpecie       name="PKA"         />
        <OutputSpecie       name="PKAcAMP2"    />
        <OutputSpecie       name="PKAcAMP4"    />
        <OutputSpecie       name="PKAr"        />
        <OutputSpecie       name="PKAc"        />
        <OutputSpecie       name="I1PKAc"      />
        <OutputSpecie       name="PDE4"  />
        <OutputSpecie       name="PDE4cAMP"  />
        <OutputSpecie       name="PKAcPDE4"  />
        <OutputSpecie       name="PKAcPDE4cAMP"  />
        <OutputSpecie       name="pPDE4"  />
        <OutputSpecie       name="pPDE4cAMP" />

	<OutputSpecie       name="AKAPcyPDE4D5"           />
        <OutputSpecie       name="AKAPcycAMP2PDE4D5"           />
        <OutputSpecie       name="AKAPcycAMP4PDE4D5"           />
        <OutputSpecie       name="AKAPcycAMP4"           />
        <OutputSpecie       name="AKAPcyPDE4D5cAMP"           />
        <OutputSpecie       name="AKAPcycAMP2PDE4D5cAMP"           />
        <OutputSpecie       name="AKAPcycAMP4PDE4D5cAMP"           />
        <OutputSpecie       name="AKAPcypPDE4D5"           />
        <OutputSpecie       name="AKAPcycAMP2pPDE4D5"           />
        <OutputSpecie       name="AKAPcycAMP4pPDE4D5"           />
        <OutputSpecie       name="AKAPcypPDE4D5cAMP"           />
        <OutputSpecie       name="AKAPcycAMP2pPDE4D5cAMP"           />
        <OutputSpecie       name="AKAPcycAMP4pPDE4D5cAMP"           />
        <OutputSpecie       name="AKAPcyPKAcPDE4D5"           />
        <OutputSpecie       name="AKAPcyPKAcPDE4D5cAMP"           />
        <OutputSpecie       name="PDE4D5"           />
        <OutputSpecie       name="PDE4D5cAMP"           />
        <OutputSpecie       name="PKAcPDE4D5"           />
        <OutputSpecie       name="PKAcPDE4D5cAMP"           />
        <OutputSpecie       name="pPDE4D5"           />
        <OutputSpecie       name="pPDE4D5cAMP"           />
        <OutputSpecie       name="AKAPsmPDE4D5"           />
        <OutputSpecie       name="AKAPsmPDE4D5cAMP"           />
        <OutputSpecie       name="AKAPsmPKAcPDE4D5"           />
        <OutputSpecie       name="AKAPsmPKAcPDE4D5cAMP"           />
        <OutputSpecie       name="AKAPsmpPDE4D5"           />
        <OutputSpecie       name="AKAPsmpPDE4D5cAMP"           />
        <OutputSpecie       name="AKAPsm"           />
        <OutputSpecie       name="AKAPcy"           />
</OutputSet>

</OutputScheme>


<!--
	SYNTAX:
	Each file will have a set of concentrations in compartments sampled according to the specified dt.

	Every <OutputSet> block must have in its definition one (and only one) instance of:
	 * filename
	And might have one (and only one) instance of:
	 * region or
	 * dt
	If "region" is omitted, then the conc's for the whole system will be saved.
	If "dt" is omitted, then the conc's will be written at each time step.

	So the "IO file" will be dependent on information stated in both the "Morph" (regions) and "Model" (dt) files.

-->
