# Supplementary material for: Control of βAR- and N-methyl-D-aspartate (NMDA) Receptor-Dependent cAMP Dynamics in Hippocampal Neurons
Source: PLoS Comput Biol. 2016 Feb 22;12(2):e1004735. doi: 10.1371/journal.pcbi.1004735 (PMC4763502; doi:10.1371/journal.pcbi.1004735)
Supplement: S1 File — These files are identical to the files on modelDB. (TGZ) [file pcbi.1004735.s002.tgz › fixedslowGsdeg/Model_0793_0113_0414_0029_noGi_4xpPDE4_10xPKAc_LCa.xml]

<SDRun>
    <!-- This file defines a single run of the calculation, using morphology and 
	 reaction data brought in from other files. --> 

    <initialConditionsFile>IC_0115_nop4LR_NOdynredistr_Epac</initialConditionsFile>
    <outputSchemeFile>IO_minimal_nop4LR</outputSchemeFile>
    <morphologyFile>Morph_0001_CA1_9.9x2.7dend_9.9x8.55soma_1.3_1.7</morphologyFile>
    <reactionSchemeFile>Rxn_0414_noGi_nop4LR_noLRdes_4xpPDE4_10xPKAc_2015feb13</reactionSchemeFile>
    <stimulationFile>Stim_0029_0016_1tr_stimat100s_ISO_r2.147d1s_then_Cabath_r5.0_Castimat220s_1000s</stimulationFile>

    <!--2D means the morphology is interpreted like a flatworm, 3D for
roundworms. The 2D case is good for testing as it is easy to visualize the
results (also, 3D may not work yet).  -->
    
    <geometry>          2D           </geometry>
    <depth2D>           0.4          </depth2D>
    <distribution>      BINOMIAL     </distribution>
    <algorithm>         INDEPENDENT  </algorithm>
    <simulationSeed>    245          </simulationSeed>


    <!-- Run time for the calculation, in milliseconds. -->
    <runtime>600000</runtime>

    <!-- Set the seed to get the same spines each time testing. -->
    <spineSeed>143</spineSeed>

    <discretization>
	<!-- Default largest size for elements in bulk volumes (dendrites), in microns. -->	
	<defaultMaxElementSide>0.9</defaultMaxElementSide>
       <MaxElementSide region="dend">0.9</MaxElementSide>
       <MaxElementSide region="soma">0.9</MaxElementSide>

	<!-- Discretization for spines, in microns. -->
	<spineDeltaX>0.1</spineDeltaX>

    <!-- This specifies the surface layers, first implemented in v.2.1.7 -->
    <surfaceLayers>0.3, 0.6</surfaceLayers>

	<!-- Override the default for a particular region. -->
	<!-- Matches against id or regionClass in the morphology file. -->

<!--
	<MaxElementSide region="head">0.2</MaxElementSide>
        <MaxElementSide region="neck">0.2</MaxElementSide>
-->
<!--
        <MaxElementSide region="PSD">0.1</MaxElementSide>
-->
    </discretization>

    <!-- The timestep used in fixed step calculations, in milliseconds: to match ca:0.01 ms
         :slow rxns case OK specially PKA part but Ca basal at dt=0.2 ms is best. -->
    <fixedStepDt>0.006</fixedStepDt>


    <!-- The tolerance is not used yet -->
    <tolerance>0.001</tolerance>

    <outputInterval>1000</outputInterval>

    <!-- This is for restarting the sim from a save point. stateSaveInterval is in milliseconds (ms); -->
<!--    <stateSaveInterval>50000</stateSaveInterval>
    <stateSavePrefix>ss_restart</stateSavePrefix>
    <outputQuantity>NUMBER</outputQuantity>
    <output>new</output>
-->

    <!-- Calculation types include GRID_STEPPED_STOCHASTIC and GRID_STEPPED_CONTINUOUS for 
	 reaction-diffusion systems. Single mixed pool calculations should be listed here too (TODO) -->
    <calculation>GRID_STEPPED_STOCHASTIC</calculation>

</SDRun>
