# Supplementary material for: Control of βAR- and N-methyl-D-aspartate (NMDA) Receptor-Dependent cAMP Dynamics in Hippocampal Neurons
Source: PLoS Comput Biol. 2016 Feb 22;12(2):e1004735. doi: 10.1371/journal.pcbi.1004735 (PMC4763502; doi:10.1371/journal.pcbi.1004735)
Supplement: S1 File — These files are identical to the files on modelDB. (TGZ) [file pcbi.1004735.s002.tgz › fixedslowGsdeg/Morph_0001_CA1_9.9x2.7dend_9.9x8.55soma_1.3_1.7.xml]

<Morphology>
	<Segment id="seg1" region="dend">
		<start x="1.0" y="1.0" z="0.0" r="1.35"/>
		<end x="10.9" y="1.0" z="0.0" r="1.35"/>
	</Segment>

	<Segment id="seg2" region="soma">
		<start on="seg1" at="end"/>
		<end x="20.8" y="1.0" z="0.0" r="8.55"/>
	</Segment>

	<SpineType id="spineA">
		<Section width="0.05" at="0.00" label="stub"/>
		<Section width="0.05" at="0.02" label="pointA"/>
	</SpineType>

	<SpineAllocation id="sa1" spineType="spineA" region="dend"  areaDensity="1.3"/>
	<SpineAllocation id="sa1" spineType="spineA" region="soma" areaDensity="1.7"/>
</Morphology>

    <!-- 
	SYNTAX:
	<Segment> defines segment morphologies, i.e. morphologies for regions other than spines.
	<SpineType> defines spine morphologies, with width for sections along the spine.
		<region=""> and <label="">, or regionClass labels, can apply to sections or segments and label regions for applying initial conditions, etc.
	<SpineAllocation> defines localization and distribution of defined spines on defined segments.
		<lengthDensity=""> means you set the number per micron along the segment.
		<areaDensity=""> is the other option.
    -->
