# Supplementary material for: Control of βAR- and N-methyl-D-aspartate (NMDA) Receptor-Dependent cAMP Dynamics in Hippocampal Neurons
Source: PLoS Comput Biol. 2016 Feb 22;12(2):e1004735. doi: 10.1371/journal.pcbi.1004735 (PMC4763502; doi:10.1371/journal.pcbi.1004735)
Supplement: S1 File — These files are identical to the files on modelDB. (TGZ) [file pcbi.1004735.s002.tgz › fixedslowGsdeg/Rxn_0428_Gi_p4LR_noLRdes_1xGibind_switch2015feb13.xml]

<ReactionScheme>
    <!-- You can specify the units of the diffusion constant. If they are not
	 specified they are assumed to be micron^2/second, (microns written "mu" here).
	 It should understand microns, mm, and m for distances and seconds and ms for times. -->

    <!-- This code is implemented CaMKII_bimols Rxns -0.44, 0.28, 0.088
         Fix 3 products 2rxns break down to 2nd order rxn : LRG/Ip35P1P2 -->
    <!-- Last rxn of Ip35p1p2 was wrong reactant: fixed on Aug 8th 2008
         Chosen katp=1 sec (not 10 sec) is enough.  -->
    <!-- Suggested by Avrama Ca kdiff=600 for helping fast decay on Feb 24th 2009 -->

    <Specie name="Ca" id="Ca" kdiff="174.3" kdiffunit="mu2/s"/>
    <Specie name="CaOut" id="CaOut" kdiff="174.3" kdiffunit="mu2/s"/>
    <Specie name="CaOutLeak" id="CaOutLeak" kdiff="0" kdiffunit="mu2/s"/>
    <Specie name="Leak" id="Leak" kdiff="0" kdiffunit="mu2/s"/>
    <Specie name="Calbin" id="Calbin" kdiff="9.3" kdiffunit="mu2/s"/>
    <Specie name="CalbinC" id="CalbinC" kdiff="9.3" kdiffunit="mu2/s"/>
<!--<Specie name="CaBCa" id="CaBCa" kdiff="10" kdiffunit="mu2/s"/>
    <Specie name="CaB" id="CaB" kdiff="10" kdiffunit="mu2/s"/>
    <Specie name="Fluo3" id="Fluo3" kdiff="35" kdiffunit="mu2/s"/>
    <Specie name="Fluo3Ca" id="Fluo3Ca" kdiff="35" kdiffunit="mu2/s"/>
--> <Specie name="Epac1" id="Epac1" kdiff="10" kdiffunit="mu2/s"/>
    <Specie name="Epac1cAMP" id="Epac1cAMP" kdiff="10" kdiffunit="mu2/s"/>

    <Specie name="pmca" id="pmca" kdiff="0" kdiffunit="mu2/s"/>
    <Specie name="ncx" id="ncx" kdiff="0" kdiffunit="mu2/s"/>
    <Specie name="pmcaCa" id="pmcaCa" kdiff="0" kdiffunit="mu2/s"/>
    <Specie name="ncxCa" id="ncxCa" kdiff="0" kdiffunit="mu2/s"/>

    <Specie name="L" id="L" kdiff="111.3" kdiffunit="mu2/s"/>
    <Specie name="LOut" id="LOut" kdiff="111.3" kdiffunit="mu2/s"/>
<!--
    <Specie name="Roli" id="Roli" kdiff="90" kdiffunit="mu2/s"/>
    <Specie name="PDE4Roli" id="PDE4Roli" kdiff="0" kdiffunit="mu2/s"/>
    <Specie name="pPDE4Roli" id="pPDE4Roli" kdiff="0" kdiffunit="mu2/s"/>

    <Specie name="DePP" id="DePP" kdiff="0" kdiffunit="mu2/s"/>
    <Specie name="DePPpPDE4" id="DePPpPDE4" kdiff="0" kdiffunit="mu2/s"/>
-->
    <Specie name="cAMP" id="cAMP" kdiff="86.4" kdiffunit="mu2/s"/>
    <Specie name="ATP" id="ATP" kdiff="74.7" kdiffunit="mu2/s"/>

    <Specie name="R" id="R" kdiff="0" kdiffunit="mu2/s"/>
    <Specie name="Gs" id="Gs" kdiff="0" kdiffunit="mu2/s"/>
    <Specie name="Gi" id="Gi" kdiff="0" kdiffunit="mu2/s"/>
    <Specie name="LR" id="LR" kdiff="0" kdiffunit="mu2/s"/>
    <Specie name="LRGs" id="LRGs" kdiff="0" kdiffunit="mu2/s"/>
    <Specie name="LRdes" id="LRdes" kdiff="0" kdiffunit="mu2/s"/>
    <Specie name="LRGsdes" id="LRGsdes" kdiff="0" kdiffunit="mu2/s"/>
    <Specie name="PKAcLR" id="PKAcLR" kdiff="0" kdiffunit="mu2/s"/>
    <Specie name="PKAcpLR" id="PKAcpLR" kdiff="0" kdiffunit="mu2/s"/>
    <Specie name="PKAcppLR" id="PKAcppLR" kdiff="0" kdiffunit="mu2/s"/>
    <Specie name="PKAcpppLR" id="PKAcpppLR" kdiff="0" kdiffunit="mu2/s"/>
    <Specie name="pLR" id="pLR" kdiff="0" kdiffunit="mu2/s"/>
    <Specie name="ppLR" id="ppLR" kdiff="0" kdiffunit="mu2/s"/>
    <Specie name="pppLR" id="pppLR" kdiff="0" kdiffunit="mu2/s"/>
    <Specie name="ppppLR" id="ppppLR" kdiff="0" kdiffunit="mu2/s"/>
    <Specie name="ppppLRGi" id="ppppLRGi" kdiff="0" kdiffunit="mu2/s"/>
    <Specie name="ppppLRGbg" id="ppppLRGbg" kdiff="0" kdiffunit="mu2/s"/>
    <Specie name="GsR" id="GsR" kdiff="0" kdiffunit="mu2/s"/>
    <Specie name="GasGTP" id="GasGTP" kdiff="0" kdiffunit="mu2/s"/>
    <Specie name="GasGDP" id="GasGDP" kdiff="0" kdiffunit="mu2/s"/>
    <Specie name="GaiGTP" id="GaiGTP" kdiff="0" kdiffunit="mu2/s"/>
    <Specie name="GaiGDP" id="GaiGDP" kdiff="0" kdiffunit="mu2/s"/>
    <Specie name="Gbg" id="Gbg" kdiff="0" kdiffunit="mu2/s"/>
    <Specie name="LRGbg" id="LRGbg" kdiff="0" kdiffunit="mu2/s"/>

    <Specie name="AC1" id="AC1" kdiff="0" kdiffunit="mu2/s"/>
    <Specie name="AC1GasGTP" id="AC1GasGTP" kdiff="0" kdiffunit="mu2/s"/>
    <Specie name="AC1GasGTPCaMCa4" id="AC1GasGTPCaMCa4" kdiff="0" kdiffunit="mu2/s"/>
    <Specie name="AC1GasGTPCaMCa4ATP" id="AC1GasGTPCaMCa4ATP" kdiff="0" kdiffunit="mu2/s"/>
    <Specie name="AC1GaiGTP" id="AC1GaiGTP" kdiff="0" kdiffunit="mu2/s"/>
    <Specie name="AC1GaiGTPCaMCa4" id="AC1GaiGTPCaMCa4" kdiff="0" kdiffunit="mu2/s"/>
    <Specie name="AC1GaiGTPCaMCa4ATP" id="AC1GaiGTPCaMCa4ATP" kdiff="0" kdiffunit="mu2/s"/>
    <Specie name="AC1GasGTPGaiGTP" id="AC1GasGTPGaiGTP" kdiff="0" kdiffunit="mu2/s"/>
    <Specie name="AC1GasGTPGaiGTPCaMCa4" id="AC1GasGTPGaiGTPCaMCa4" kdiff="0" kdiffunit="mu2/s"/>
    <Specie name="AC1GsGiCaMCa4ATP" id="AC1GsGiCaMCa4ATP" kdiff="0" kdiffunit="mu2/s"/>
    <Specie name="AC1CaMCa4" id="AC1CaMCa4" kdiff="0" kdiffunit="mu2/s"/>
    <Specie name="AC1CaMCa4ATP" id="AC1CaMCa4ATP" kdiff="0" kdiffunit="mu2/s"/>
    <Specie name="AC8" id="AC8" kdiff="0" kdiffunit="mu2/s"/>
    <Specie name="AC8CaMCa4" id="AC8CaMCa4" kdiff="0" kdiffunit="mu2/s"/>
    <Specie name="AC8CaMCa4ATP" id="AC8CaMCa4ATP" kdiff="0" kdiffunit="mu2/s"/>

    <Specie name="PDE1" id="PDE1" kdiff="0" kdiffunit="mu2/s"/>
    <Specie name="PDE1CaMCa4" id="PDE1CaMCa4" kdiff="0" kdiffunit="mu2/s"/>
    <Specie name="PDE1CaMCa4cAMP" id="PDE1CaMCa4cAMP" kdiff="0" kdiffunit="mu2/s"/>
    <Specie name="AMP" id="AMP" kdiff="85.5" kdiffunit="mu2/s"/>

    <Specie name="CaM" id="CaM" kdiff="11" kdiffunit="mu2/s"/>
    <Specie name="CaMCa2" id="CaMCa2" kdiff="11" kdiffunit="mu2/s"/>
    <Specie name="CaMCa4" id="CaMCa4" kdiff="11" kdiffunit="mu2/s"/>
    <Specie name="PP2B" id="PP2B" kdiff="0" kdiffunit="mu2/s"/>
    <Specie name="PP2BCaM" id="PP2BCaM" kdiff="0" kdiffunit="mu2/s"/>
    <Specie name="PP2CaMCa2" id="PP2BCaMCa2" kdiff="0" kdiffunit="mu2/s"/>
    <Specie name="PP2BCaMCa4" id="PP2BCaMCa4" kdiff="0" kdiffunit="mu2/s"/>

    <Specie name="CK" id="CK" kdiff="3.6" kdiffunit="mu2/s"/>
    <Specie name="CKCaMCa4" id="CKCaMCa4" kdiff="3.6" kdiffunit="mu2/s"/>
    <Specie name="CKpCaMCa4" id="CKpCaMCa4" kdiff="3.6" kdiffunit="mu2/s"/>
    <Specie name="CKp" id="CKp" kdiff="3.6" kdiffunit="mu2/s"/>
    <Specie name="Complex" id="Complex" kdiff="0" kdiffunit="mu2/s"/>
    <Specie name="pComplex" id="pComplex" kdiff="0" kdiffunit="mu2/s"/>
    <Specie name="CKpPP1" id="CKpPP1" kdiff="0" kdiffunit="mu2/s"/>

    <Specie name="PKA" id="PKA" kdiff="0" kdiffunit="mu2/s"/>
    <Specie name="PKAcAMP2" id="PKAcAMP2" kdiff="0" kdiffunit="mu2/s"/>
    <Specie name="PKAcAMP4" id="PKAcAMP4" kdiff="0" kdiffunit="mu2/s"/>
    <Specie name="PKAr" id="PKAr" kdiff="0" kdiffunit="mu2/s"/>
    <Specie name="PKAc" id="PKAc" kdiff="8.1" kdiffunit="mu2/s"/>

    <Specie name="I1" id="I1" kdiff="10.6" kdiffunit="mu2/s"/>
    <Specie name="I1PKAc" id="I1PKAc" kdiff="10.6" kdiffunit="mu2/s"/>
    <Specie name="Ip35" id="Ip35" kdiff="10.6" kdiffunit="mu2/s"/>
    <Specie name="PP1" id="PP1" kdiff="0" kdiffunit="mu2/s"/>
    <Specie name="Ip35PP1" id="Ip35PP1" kdiff="0" kdiffunit="mu2/s"/>
    <Specie name="Ip35PP2BCaMCa4" id="Ip35PP2BCaMCa4" kdiff="0" kdiffunit="mu2/s"/>
    <Specie name="Ip35PP1PP2BCaMCa4" id="Ip35PP1PP2BCaMCa4" kdiff="0" kdiffunit="mu2/s"/>
    <Specie name="PP1PP2BCaMCa4" id="PP1PP2BCaMCa4" kdiff="0" kdiffunit="mu2/s"/>


<!-- PDE -->

    <Specie name="PDE4" id="PDE4" kdiff="0" kdiffunit="mu2/s"/>
    <Specie name="PDE4cAMP" id="PDE4cAMP" kdiff="0" kdiffunit="mu2/s"/>
    <Specie name="PKAcPDE4" id="PKAcPDE4" kdiff="0" kdiffunit="mu2/s"/>
    <Specie name="pPDE4" id="pPDE4" kdiff="0" kdiffunit="mu2/s"/>
    <Specie name="pPDE4cAMP" id="pPDE4cAMP" kdiff="0" kdiffunit="mu2/s"/>
    <Specie name="PKAcPDE4cAMP" id="PKAcPDE4cAMP" kdiff="0" kdiffunit="mu2/s"/>
   
    <Specie name="CKpCaMCa4PP1" id="CKpCaMCa4PP1" kdiff="0" kdiffunit="mu2/s"/>


<!-- Reactions, parameters -->


<!-- Ca pump high affinity -    Ca + pmca <-> pmcaCa -->
    <Reaction name = "Ca_pump1a" id="Ca_pump1a">
	<Reactant specieID="Ca"/>
	<Reactant specieID="pmca"/>
	<Product specieID="pmcaCa"/>

	<forwardRate>0.5e-4</forwardRate>
	<reverseRate>0.007</reverseRate>
	<Q10>0.2</Q10>
    </Reaction>

<!-- Ca pump high affinity -    pmcaCa <-> pmca + CaOut -->
    <Reaction name = "Ca_pump1b" id="Ca_pump1b">
	<Reactant specieID="pmcaCa"/>
	<Product specieID="pmca"/>
	<Product specieID="CaOut"/>

	<forwardRate>0.0035</forwardRate>
	<reverseRate>0</reverseRate>
	<Q10>0.2</Q10>
    </Reaction>

<!-- Ca pump low affinity -    Ca + ncx <-> ncxCa -->
    <Reaction name = "Ca_pump2a" id="Ca_pump2a">
	<Reactant specieID="Ca"/>
	<Reactant specieID="ncx"/>
	<Product specieID="ncxCa"/>

	<forwardRate>1.68e-5</forwardRate>
	<reverseRate>0.0112</reverseRate>
	<Q10>0.2</Q10>
    </Reaction>

<!-- Ca pump low affinity -    ncxCa <-> ncx + CaOut -->
    <Reaction name = "Ca_pump2b" id="Ca_pump2b">
	<Reactant specieID="ncxCa"/>
	<Product specieID="ncx"/>
	<Product specieID="CaOut"/>

	<forwardRate>0.0056</forwardRate>
	<reverseRate>0</reverseRate>
	<Q10>0.2</Q10>
    </Reaction>

<!-- Ca leak -    CaOut + Leak <-> CaOutLeak -->
    <Reaction name = "Ca_leak" id="Ca_leak">
	<Reactant specieID="CaOut"/>
	<Reactant specieID="Leak"/>
	<Product specieID="CaOutLeak"/>

        <forwardRate>1.5e-6</forwardRate>
	<reverseRate>1.1e-3</reverseRate>
	<Q10>0.2</Q10>
    </Reaction>

<!-- Ca leak -    CaOutLeak <-> Ca + Leak -->
    <Reaction name = "Ca_leak_two" id="Ca_leak_two">
	<Reactant specieID="CaOutLeak"/>
	<Product specieID="Ca"/>
	<Product specieID="Leak"/>

        <forwardRate>1.1e-3</forwardRate>
	<reverseRate>0</reverseRate>
	<Q10>0.2</Q10>
    </Reaction>

<!-- Ca Buffer    Ca + Calbindin <-> calbinCa -->
    <Reaction name = "Ca_buffer" id="Ca_Buffer">
        <Reactant specieID="Ca"/>
        <Reactant specieID="Calbin"/>
        <Product specieID="CalbinC"/>

        <forwardRate>2.8e-5</forwardRate>
        <reverseRate>0.0196</reverseRate>
        <Q10>0.2</Q10>
    </Reaction>

<!-- Irreversible IC Ca Buffer    Ca + CaB <-> CaBCa -->
<!--    <Reaction name = "CaIn_buffer" id="CaIn_buffer">
         <Reactant specieID="Ca"/>
         <Reactant specieID="CaB"/>
         <Product specieID="CaBCa"/>

         <forwardRate>2.8e-5</forwardRate>
         <reverseRate>0</reverseRate>
         <Q10>0.2</Q10>
    </Reaction>
-->
<!-- L Buffer-    L <-> LOut -->
<!--
    <Reaction name = "L_buffer" id="L_Buffer">
	<Reactant specieID="L"/>
	<Product specieID="LOut"/>

	<forwardRate>2e-3</forwardRate>
	<reverseRate>2e-8</reverseRate>
	<Q10>0.2</Q10>
    </Reaction>
-->

<!-- Ca Indicator    Ca + Fluo3 <-> Fluo3Ca -->
<!--    <Reaction name = "Ca_dye" id="Ca_dye">
        <Reactant specieID="Ca"/>
        <Reactant specieID="Fluo3"/>
        <Product specieID="Fluo3Ca"/>

        <forwardRate>0.015e-3</forwardRate>
        <reverseRate>0.006</reverseRate>
        <Q10>0.2</Q10>
    </Reaction>
-->

<!-- G_protein part -->

<!-- 1) L + R <-> LR    -->
    <Reaction name = "LR_bind" id="LR_bind">
	<Reactant specieID="L"/>
	<Reactant specieID="R"/>
	<Product specieID="LR"/>

	<forwardRate>0.005555e-3</forwardRate>
	<reverseRate>5e-3</reverseRate>
	<Q10>0.2</Q10>
    </Reaction>

<!-- 1b) LR <-> LRdes    -->
<!--    <Reaction name = "LR_desens" id="LR_desens">
	<Reactant specieID="LR"/>
	<Product specieID="LRdes"/>

	<forwardRate>0.0230e-3</forwardRate>
	<reverseRate>0.5e-6</reverseRate>
	<Q10>0.2</Q10>
    </Reaction>
-->
<!-- 2) LR + Gs <-> LRGs    -->
    <Reaction name = "LRGs_bind" id="LRGs_bind">
	<Reactant specieID="LR"/>
	<Reactant specieID="Gs"/>
	<Product specieID="LRGs"/>

	<forwardRate>0.0006e-3</forwardRate>
	<reverseRate>0.001e-3</reverseRate>
	<Q10>0.2</Q10>
    </Reaction>

<!-- 2b) LRGs <-> LRGsdes    -->
<!--    <Reaction name = "LRGs_desens" id="LRGs_desens">
	<Reactant specieID="LRGs"/>
	<Product specieID="LRGsdes"/>

	<forwardRate>0.0230e-3</forwardRate>
	<reverseRate>0.5e-6</reverseRate>
	<Q10>0.2</Q10>
    </Reaction>
-->
<!-- 3) Gs + R <-> GsR    -->
    <Reaction name = "GsR_bind" id="GsR_bind">
	<Reactant specieID="Gs"/>
	<Reactant specieID="R"/>
	<Product specieID="GsR"/>

	<forwardRate>0.00004e-3</forwardRate>
	<reverseRate>0.0003e-3</reverseRate>
	<Q10>0.2</Q10>
    </Reaction>

<!-- 4) GsR + L <-> LRGs    -->
    <Reaction name = "GsRL_bind" id="GsRL_bind">
	<Reactant specieID="GsR"/>
	<Reactant specieID="L"/>
	<Product specieID="LRGs"/>

	<forwardRate>0.0025e-3</forwardRate>
	<reverseRate>0.5e-3</reverseRate>
	<Q10>0.2</Q10>
    </Reaction>

<!-- 5a) LRGs -> LRGbg + GasGTP -->
    <Reaction name = "GasGTP_bind" id="GasGTP_bind">
	<Reactant specieID="LRGs"/>
	<Product specieID="LRGbg"/>
	<Product specieID="GasGTP"/>

	<forwardRate>20e-3</forwardRate>
	<reverseRate>0</reverseRate>
	<Q10>0.2</Q10>
    </Reaction>

<!-- Above reactions are fine - thermodynamically balanced.-->

<!-- 5b) LRGbg -> LR + Gbg (tried 3X faster than 5a -->
    <Reaction name = "LRGbg_disso" id="LRGbg_disso">
	<Reactant specieID="LRGbg"/>
	<Product specieID="LR"/>
	<Product specieID="Gbg"/>

	<forwardRate>80e-3</forwardRate>
	<reverseRate>0</reverseRate>
	<Q10>0.2</Q10>
    </Reaction>


<!-- AMC 06/27/12: Below are the reactions for PKA-mediated LR desensitization and subsequent Gs-to-Gi switching --> 
<!-- 5c1) LR + PKAc -> PKAcLR -->
    <Reaction name = "LR_phos" id="LR_phos">
	<Reactant specieID="LR"/>
	<Reactant specieID="PKAc"/>
	<Product specieID="PKAcLR"/>

	<forwardRate>0.03424e-04</forwardRate>
	<reverseRate>44.8e-04</reverseRate>
	<Q10>0.2</Q10>
    </Reaction>

<!-- 5d1) PKAcLR -> pLR + PKAc -->
    <Reaction name = "pLR_reac" id="pLR_reac">
	<Reactant specieID="PKAcLR"/>
	<Product specieID="pLR"/>
	<Product specieID="PKAc"/>

	<forwardRate>1.00e-03</forwardRate>
	<reverseRate>0</reverseRate>
	<Q10>0.2</Q10>
    </Reaction>

<!-- 5c2) pLR + PKAc -> PKApcLR -->
    <Reaction name = "pLR_phos" id="pLR_phos">
	<Reactant specieID="pLR"/>
	<Reactant specieID="PKAc"/>
	<Product specieID="PKAcpLR"/>

	<forwardRate>0.03424e-04</forwardRate>
	<reverseRate>44.8e-04</reverseRate>
	<Q10>0.2</Q10>
    </Reaction>

<!-- 5d2) PKAcpLR -> ppLR + PKAc -->
    <Reaction name = "ppLR_reac" id="ppLR_reac">
	<Reactant specieID="PKAcpLR"/>
	<Product specieID="ppLR"/>
	<Product specieID="PKAc"/>

	<forwardRate>1.00e-03</forwardRate>
	<reverseRate>0</reverseRate>
	<Q10>0.2</Q10>
    </Reaction>

<!-- 5c3) ppLR + PKAc -> PKAcppLR -->
    <Reaction name = "ppLR_phos" id="ppLR_phos">
	<Reactant specieID="ppLR"/>
	<Reactant specieID="PKAc"/>
	<Product specieID="PKAcppLR"/>

	<forwardRate>0.03424e-03</forwardRate>
	<reverseRate>44.8e-04</reverseRate>
	<Q10>0.2</Q10>
    </Reaction>

<!-- 5d3) PKAcppLR -> pppLR + PKAc -->
    <Reaction name = "pppLR_reac" id="pppLR_reac">
	<Reactant specieID="PKAcppLR"/>
	<Product specieID="pppLR"/>
	<Product specieID="PKAc"/>

	<forwardRate>1.00e-03</forwardRate>
	<reverseRate>0</reverseRate>
	<Q10>0.2</Q10>
    </Reaction>

<!-- 5c4) pppLR + PKAc -> PKAcpppLR -->
    <Reaction name = "pppLR_phos" id="pppLR_phos">
	<Reactant specieID="pppLR"/>
	<Reactant specieID="PKAc"/>
	<Product specieID="PKAcpppLR"/>

	<forwardRate>3.424e-03</forwardRate>
	<reverseRate>44.8e-04</reverseRate>
	<Q10>0.2</Q10>
    </Reaction>

<!-- 5d4) PKAcpppLR -> ppppLR + PKAc -->
    <Reaction name = "ppppLR_reac" id="ppppLR_reac">
	<Reactant specieID="PKAcpppLR"/>
	<Product specieID="ppppLR"/>
	<Product specieID="PKAc"/>

	<forwardRate>1.00e-03</forwardRate>
	<reverseRate>0</reverseRate>
	<Q10>0.2</Q10>
    </Reaction>

<!-- 5e) ppppLR + Gi -> ppppLRGi -->
    <Reaction name = "ppppLRGi_bind" id="ppppLRGi_bind">
	<Reactant specieID="ppppLR"/>
	<Reactant specieID="Gi"/>
	<Product specieID="ppppLRGi"/>

	<forwardRate>0.60e-3</forwardRate>
	<reverseRate>1.00e-3</reverseRate>
	<Q10>0.2</Q10>
    </Reaction>

<!-- 5f) ppppLRGi -> ppppLRGbg + GaiGTP -->
    <Reaction name = "GaiGTP_bind" id="GaiGTP_bind">
	<Reactant specieID="ppppLRGi"/>
	<Product specieID="ppppLRGbg"/>
	<Product specieID="GaiGTP"/>

	<forwardRate>0.250e-3</forwardRate>
	<reverseRate>0</reverseRate>
	<Q10>0.2</Q10>
    </Reaction>

<!-- 5g) ppppLRGbg -> ppppLR + Gbg (tried 3X faster than 5a -->
    <Reaction name = "ppppLRGbg_disso" id="ppppLRGbg_disso">
	<Reactant specieID="ppppLRGbg"/>
	<Product specieID="ppppLR"/>
	<Product specieID="Gbg"/>

	<forwardRate>1e-3</forwardRate>
	<reverseRate>0</reverseRate>
	<Q10>0.2</Q10>
    </Reaction>

<!-- 5h1) pLR -> LR -->
   <Reaction name = "pLR_dephos" id="pLR_dephos">
	<Reactant specieID="pLR"/>
	<Product specieID="LR"/>

	<forwardRate>0.25e-05</forwardRate>
	<reverseRate>0</reverseRate>
	<Q10>0.2</Q10>
    </Reaction>

<!-- 5h2) ppLR -> pLR -->
   <Reaction name = "ppLR_dephos" id="ppLR_dephos">
	<Reactant specieID="ppLR"/>
	<Product specieID="pLR"/>

	<forwardRate>0.25e-05</forwardRate>
	<reverseRate>0</reverseRate>
	<Q10>0.2</Q10>
    </Reaction>

<!-- 5h3) pppLR -> ppLR -->
   <Reaction name = "pppLR_dephos" id="pppLR_dephos">
	<Reactant specieID="pppLR"/>
	<Product specieID="ppLR"/>

	<forwardRate>0.25e-05</forwardRate>
	<reverseRate>0</reverseRate>
	<Q10>0.2</Q10>
    </Reaction>

<!-- 5h3) ppppLR -> pppLR -->
   <Reaction name = "ppppLR_dephos" id="ppppLR_dephos">
	<Reactant specieID="ppppLR"/>
	<Product specieID="pppLR"/>

	<forwardRate>0.25e-05</forwardRate>
	<reverseRate>0</reverseRate>
	<Q10>0.2</Q10>
    </Reaction>

<!-- 6a) GasGTP -> GasGDP    -->
    <Reaction name = "GasGTP_disso" id="GasGTP_disso">
	<Reactant specieID="GasGTP"/>
	<Product specieID="GasGDP"/>

        <forwardRate>1e-3</forwardRate>
	<reverseRate>0</reverseRate>
	<Q10>0.2</Q10>
    </Reaction>

<!-- 7a) GasGDP + Gbg -> Gs    -->
    <Reaction name = "Gs_form" id="Gs_form">
	<Reactant specieID="GasGDP"/>
        <Reactant specieID="Gbg"/>
	<Product specieID="Gs"/>

        <forwardRate>100e-3</forwardRate>
	<reverseRate>0</reverseRate>
	<Q10>0.2</Q10>
    </Reaction>

<!-- 6b) GaiGTP -> GaiGDP    -->
    <Reaction name = "GaiGTP_disso" id="GaiGTP_disso">
	<Reactant specieID="GaiGTP"/>
	<Product specieID="GaiGDP"/>

        <forwardRate>0.125e-3</forwardRate>
	<reverseRate>0</reverseRate>
	<Q10>0.2</Q10>
    </Reaction>

<!-- 7b) GaiGDP + Gbg -> Gi    -->
    <Reaction name = "Gi_form" id="Gi_form">
	<Reactant specieID="GaiGDP"/>
        <Reactant specieID="Gbg"/>
	<Product specieID="Gi"/>

        <forwardRate>1.25e-3</forwardRate>
	<reverseRate>0</reverseRate>
	<Q10>0.2</Q10>
    </Reaction>

<!-- Fine, but I in future would like to compare above to Linderman who studies G proteins.  Above is old from Destexhe.-->


<!-- AC part: AC1 & AC8 activation through CaMCa4  -->
<!-- Add 1 more reaction(11) for AC1 bound CaMCa4 form binds Gsa-->
<!-- Reaction 4, kcat adjusted by 4X faster than previous due to facilitate-->


<!-- 1a) GasGTP + AC1 <-> E(AC1GasGTP)   -->
    <Reaction name = "GasGTP_AC1_reac" id="GasGTP_AC1_reac">
	<Reactant specieID="GasGTP"/>
	<Reactant specieID="AC1"/>
	<Product specieID="AC1GasGTP"/>

	<forwardRate>0.0385e-3</forwardRate>
	<reverseRate>10e-3</reverseRate>
	<Q10>0.2</Q10>
    </Reaction>

<!-- 1b) E + CaMCa4 <-> ECam(AC1GasGTPCaMCa4)    -->
    <Reaction name = "AC1GasGTP_CaMCa4_Reac" id="AC1GasGTP_CaMCa4_Reac">
	<Reactant specieID="AC1GasGTP"/>
	<Reactant specieID="CaMCa4"/>
	<Product specieID="AC1GasGTPCaMCa4"/>

	<forwardRate>0.006e-3</forwardRate>
	<reverseRate>0.9e-3</reverseRate>
	<Q10>0.2</Q10>
    </Reaction>

<!-- 1c) ECam + ATP <-> ECamATP    -->
    <Reaction name = "AC1GasGTPCaMCa4_ATP_Reac" id="AC1GasGTPCaMCa4_ATP_Reac">
	<Reactant specieID="AC1GasGTPCaMCa4"/>
	<Reactant specieID="ATP"/>
	<Product specieID="AC1GasGTPCaMCa4ATP"/>

	<forwardRate>0.01e-3</forwardRate>
	<reverseRate>2273e-3</reverseRate>
	<Q10>0.2</Q10>
    </Reaction>

<!-- 1d) ECamATP -> ECam + cAMP    -->
    <Reaction name = "AC1GasGTPCaMCa4ATP_diss" id="AC1GasGTPCaMCa4ATP_diss">
	<Reactant specieID="AC1GasGTPCaMCa4ATP"/>
	<Product specieID="cAMP"/>
	<Product specieID="AC1GasGTPCaMCa4"/>

	<forwardRate>56.84e-3</forwardRate>
	<reverseRate>0</reverseRate>
	<Q10>0.2</Q10>
    </Reaction>

<!-- 2a) GaiGTP + E <-> F(AC1GasGTPGaiGTP)   -->
    <Reaction name = "GaiGTP_AC1GasGTP_reac" id="GaiGTP_AC1GasGTP_reac">
	<Reactant specieID="GaiGTP"/>
	<Reactant specieID="AC1GasGTP"/>
	<Product specieID="AC1GasGTPGaiGTP"/>

	<forwardRate>0.0625e-3</forwardRate>
	<reverseRate>10e-3</reverseRate>
	<Q10>0.2</Q10>
    </Reaction>

<!-- 2b) F + CaMCa4 <-> FCam(AC1GasGTPGaiGTPCaMCa4)    -->
    <Reaction name = "AC1GasGTPGaiGTP_CaMCa4_Reac" id="AC1GasGTPGaiGTP_CaMCa4_Reac">
	<Reactant specieID="AC1GasGTPGaiGTP"/>
	<Reactant specieID="CaMCa4"/>
	<Product specieID="AC1GasGTPGaiGTPCaMCa4"/>

	<forwardRate>0.006e-3</forwardRate>
	<reverseRate>0.9e-3</reverseRate>
	<Q10>0.2</Q10>
    </Reaction>

<!-- 2c) FCam + ATP <-> FCamATP    -->
    <Reaction name = "AC1GasGTPGaiGTPCaMCa4_ATP_Reac" id="AC1GasGTPGaiGTPCaMCa4_ATP_Reac">
	<Reactant specieID="AC1GasGTPGaiGTPCaMCa4"/>
	<Reactant specieID="ATP"/>
	<Product specieID="AC1GsGiCaMCa4ATP"/>

	<forwardRate>0.01e-3</forwardRate>
	<reverseRate>2273e-3</reverseRate>
	<Q10>0.2</Q10>
    </Reaction>

<!-- 2d) FCamATP -> FCam + cAMP    -->
    <Reaction name = "AC1GsGiCaMCa4ATP_diss" id="AC1GsGiCaMCa4ATP_diss">
	<Reactant specieID="AC1GsGiCaMCa4ATP"/>
	<Product specieID="cAMP"/>
	<Product specieID="AC1GasGTPGaiGTPCaMCa4"/>

	<forwardRate>05.684e-3</forwardRate>
	<reverseRate>0</reverseRate>
	<Q10>0.2</Q10>
    </Reaction>

<!-- 3a) GaiGTP + AC1CaM4 <-> GCam(AC1CaMCa4GaiGTP)   -->
    <Reaction name = "GaiGTP_AC1CaMCa4_reac" id="GaiGTP_AC1CaMCa4_reac">
	<Reactant specieID="GaiGTP"/>
	<Reactant specieID="AC1CaMCa4"/>
	<Product specieID="AC1GaiGTPCaMCa4"/>

	<forwardRate>0.0625e-3</forwardRate>
	<reverseRate>10e-3</reverseRate>
	<Q10>0.2</Q10>
    </Reaction>

<!-- 3c) GCam + ATP <-> GCamATP    -->
    <Reaction name = "AC1GaiGTPCaMCa4_ATP_Reac" id="AC1GaiGTPCaMCa4_ATP_Reac">
	<Reactant specieID="AC1GaiGTPCaMCa4"/>
	<Reactant specieID="ATP"/>
	<Product specieID="AC1GaiGTPCaMCa4ATP"/>

	<forwardRate>0.01e-3</forwardRate>
	<reverseRate>2273e-3</reverseRate>
	<Q10>0.2</Q10>
    </Reaction>

<!-- 3d) GCamATP -> GCam + cAMP    -->
    <Reaction name = "AC1GaiGTPCaMCa4ATP_diss" id="AC1GaiGTPCaMCa4ATP_diss">
	<Reactant specieID="AC1GaiGTPCaMCa4ATP"/>
	<Product specieID="cAMP"/>
	<Product specieID="AC1GaiGTPCaMCa4"/>

	<forwardRate>0.5684e-3</forwardRate>
	<reverseRate>0</reverseRate>
	<Q10>0.2</Q10>
    </Reaction>

<!-- 5a) AC1 + CaMCa4 <-> AC1Cam    -->
    <Reaction name = "AC1CaMCa4_Reac" id="AC1CaMCa4_Reac">
	<Reactant specieID="AC1"/>
	<Reactant specieID="CaMCa4"/>
	<Product specieID="AC1CaMCa4"/>

	<forwardRate>0.006e-3</forwardRate>
	<reverseRate>0.9e-3</reverseRate>
	<Q10>0.2</Q10>
    </Reaction>

<!-- 5b) AC1Cam + ATP <-> AC1CamATP    -->
    <Reaction name = "AC1CaMCa4ATP_bind" id="AC1CaMCa4ATP_bind">
	<Reactant specieID="AC1CaMCa4"/>
	<Reactant specieID="ATP"/>
	<Product specieID="AC1CaMCa4ATP"/>

	<forwardRate>0.01e-3</forwardRate>
	<reverseRate>2273e-3</reverseRate>
	<Q10>0.2</Q10>
    </Reaction>

<!-- 5c) AC1CamATP -> AC1Cam +cAMP    -->
    <Reaction name = "AC1CaMCa4ATP_disso" id="AC1CaMCa4ATP_disso">
	<Reactant specieID="AC1CaMCa4ATP"/>
	<Product specieID="cAMP"/>
	<Product specieID="AC1CaMCa4"/>

	<forwardRate>5.684e-3</forwardRate>
	<reverseRate>0</reverseRate>
	<Q10>0.2</Q10>
    </Reaction>

<!-- AC1 is fine - thermodynamically balanced. But what is source for affinity to ATP? 2273 is very large backward rate; large Kb prevents large E-S intermidiate complex, Kd(cAMP)=2.3(+-)0.8 mM, low affinity -->


<!-- 8) AC8 + CaMCa4 <-> AC8Cam   -->
    <Reaction name = "AC8_CaMCa4_bind" id="AC8_CaMCa4_bind">
	<Reactant specieID="AC8"/>
	<Reactant specieID="CaMCa4"/>
	<Product specieID="AC8CaMCa4"/>

	<forwardRate>0.00125e-3</forwardRate>
	<reverseRate>1e-3</reverseRate>
	<Q10>0.2</Q10>
    </Reaction>

<!-- 9) AC8Cam + ATP <-> AC8CamATP   -->
    <Reaction name = "AC8CaMCa4_ATP_bind" id="AC8CaMCa4_ATP_bind">
	<Reactant specieID="AC8CaMCa4"/>
	<Reactant specieID="ATP"/>
	<Product specieID="AC8CaMCa4ATP"/>

	<forwardRate>0.01e-3</forwardRate>
	<reverseRate>2273e-3</reverseRate>
	<Q10>0.2</Q10>
    </Reaction>

<!-- 10) AC8CamATP -> AC8Cam + cAMP   -->
    <Reaction name = "AC8CaMCa4ATP_disso" id="AC8CaMCa4ATP_disso">
	<Reactant specieID="AC8CaMCa4ATP"/>
	<Product specieID="cAMP"/>
	<Product specieID="AC8CaMCa4"/>

	<forwardRate>2.842e-3</forwardRate>
	<reverseRate>0</reverseRate>
	<Q10>0.2</Q10>
    </Reaction>


<!-- CaM, CaMCa4 and PP2B Binding -->

<!--1) CaM  + 2Ca <-> CaMCa2 -->
    <Reaction name = "CaM_bind" id="CaM_bind">
	<Reactant specieID="CaM"/>
	<Reactant specieID="Ca" n="2"/>
	<Product specieID="CaMCa2"/>

	<forwardRate>6e-6</forwardRate>
	<reverseRate>9.1e-3</reverseRate>
	<Q10>0.2</Q10>
    </Reaction>

<!--2) CaMCa2  + 2Ca <-> CaMCa4 -->
    <Reaction name = "CaMCa2_bind" id="CaMCa2_bind">
	<Reactant specieID="CaMCa2"/>
	<Reactant specieID="Ca" n="2"/>
	<Product specieID="CaMCa4"/>

	<forwardRate>0.1e-3</forwardRate>
	<reverseRate>1000e-3</reverseRate>
	<Q10>0.2</Q10>
    </Reaction>

<!--3) CaM  + PP2B <-> PP2CaM -->
    <Reaction name = "PP2_bind" id="PP2_bind">
	<Reactant specieID="CaM"/>
	<Reactant specieID="PP2B"/>
	<Product specieID="PP2BCaM"/>

	<forwardRate>0.046e-4</forwardRate>
	<reverseRate>0.0012e-3</reverseRate>
<!-- Above new rate conts from Rodrigo for obeying thermodynamic law;
	<forwardRate>1e-3</forwardRate>
	<reverseRate>3e-3</reverseRate>
-->

	<Q10>0.2</Q10>
    </Reaction>

<!--4) CaMCa2  + PP2B <-> PP2BCaMCa2 -->
    <Reaction name = "PP2CaMC2_bind" id="PP2CaMC2_bind">
	<Reactant specieID="CaMCa2"/>
	<Reactant specieID="PP2B"/>
	<Product specieID="PP2BCaMCa2"/>

    <forwardRate>0.046e-3</forwardRate>
    <reverseRate>0.0012e-3</reverseRate>
<!--

<forwardRate>1e-3</forwardRate>
<reverseRate>0.3e-3</reverseRate>
-->
	<Q10>0.2</Q10>
    </Reaction>

<!--5) CaMCa4  + PP2 <-> PP2B -->
    <Reaction name = "PP2CaMCa4_bind" id="PP2CaMCa4_bind">
	<Reactant specieID="CaMCa4"/>
	<Reactant specieID="PP2B"/>
	<Product specieID="PP2BCaMCa4"/>

	<forwardRate>0.046e-3</forwardRate>
	<reverseRate>0.0012e-3</reverseRate>
	<Q10>0.2</Q10>
    </Reaction>

<!--6) PP2BCaM  + 2Ca <-> PP2BCaMCa2 -->
    <Reaction name = "PP2CaMCa_bind" id="PP2CaMCa_bind">
	<Reactant specieID="PP2BCaM"/>
	<Reactant specieID="Ca" n="2"/>
	<Product specieID="PP2BCaMCa2"/>

	<forwardRate>6e-6</forwardRate>
	<reverseRate>0.91e-3</reverseRate>
	<Q10>0.2</Q10>
    </Reaction>

<!--7) PP2CaMC2  + 2Ca <-> PP2B -->
    <Reaction name = "PP2CaMCa2Ca_bind" id="PP2CaMCa2Ca_bind">
	<Reactant specieID="PP2BCaMCa2"/>
	<Reactant specieID="Ca" n="2"/>
	<Product specieID="PP2BCaMCa4"/>

	<forwardRate>0.1e-3</forwardRate>
	<reverseRate>1000e-3</reverseRate>


<!--
	<forwardRate>0.1e-3</forwardRate>
	<reverseRate>10e-3</reverseRate>
-->
	<Q10>0.2</Q10>
    </Reaction>


  <!--1) CaMCa4 + CK <-> CKCam  -->
    <Reaction name = "CK_bind" id="CK_bind">
	<Reactant specieID="CaMCa4"/>
	<Reactant specieID="CK"/>
	<Product specieID="CKCaMCa4"/>

	<forwardRate>0.01e-3</forwardRate>
	<reverseRate>3e-3</reverseRate>
	<Q10>0.2</Q10>
    </Reaction>

<!--2a) CKCam + CKCam <-> Complex -->
    <Reaction name = "CKCam_bind" id="CKCam_bind">
	<Reactant specieID="CKCaMCa4"/>
        <Reactant specieID="CKCaMCa4"/>
	<Product specieID="Complex"/>

	<forwardRate>0.0001e-3</forwardRate>
        <reverseRate>10e-3</reverseRate>
	<Q10>2</Q10>
    </Reaction>

<!--2b) CKpCam + CKCam <-> pComplex -->
    <Reaction name = "pComplex_bind" id="pComplex_bind">
	<Reactant specieID="CKpCaMCa4"/>
        <Reactant specieID="CKCaMCa4"/>
	<Product specieID="pComplex"/>

	<forwardRate>0.0001e-3</forwardRate>
        <reverseRate>10e-3</reverseRate>
	<Q10>2</Q10>
    </Reaction>

<!--3a) CKpCam + Complex <-> CKpCam + pComplex -->
    <Reaction name = "CKpCamCompl_bind" id="CKpCamCompl_bind">
	<Reactant specieID="CKpCaMCa4"/>
        <Reactant specieID="Complex"/>
        <Product specieID="CKpCaMCa4"/>
	<Product specieID="pComplex"/>

	<forwardRate>0.0001e-3</forwardRate>
        <reverseRate>0</reverseRate>
	<Q10>2</Q10>
    </Reaction>

<!--3b) CKCam + Complex <-> CKCam + pComplex -->
    <Reaction name = "CKCamCompl_bind" id="CKCamCompl_bind">
	<Reactant specieID="CKCaMCa4"/>
        <Reactant specieID="Complex"/>
        <Product specieID="CKCaMCa4"/>
	<Product specieID="pComplex"/>

	<forwardRate>0.0001e-3</forwardRate>
        <reverseRate>0</reverseRate>
	<Q10>2</Q10>
    </Reaction>

 <!--4a) Complex + Complex <-> Complex + Pcomplex -->
    <Reaction name = "2Complex_bind" id="2Complex_bind">
	<Reactant specieID="Complex"/>
        <Reactant specieID="Complex"/>
	<Product specieID="Complex"/>
        <Product specieID="pComplex"/>

	<forwardRate>0.01e-3</forwardRate>
        <reverseRate>0</reverseRate>
	<Q10>0.2</Q10>
    </Reaction>

<!-- Don't know why I didn't consider this before, but I wonder if we can produce Dekoninck and Schulman better if both products are pComplex for above, and if CKpCaMCa4 is product in previous reaction.  I might try this at some point using the xpp Dupont simulations, or single comp Dupont stochastic sims.-->

 <!--4b) Complex + pComplex <-> Pcomplex + pComplex-->
    <Reaction name = "ComplpCompl_bind" id="ComplpCompl_bind">
	<Reactant specieID="Complex"/>
	<Reactant specieID="pComplex"/>
	<Product specieID="pComplex"/>
        <Product specieID="pComplex"/>

	<forwardRate>0.03e-3</forwardRate>
        <reverseRate>0</reverseRate>
	<Q10>0.2</Q10>
    </Reaction>

<!-- CKpCam + CaMCa4 <-> CKp -->
    <Reaction name = "CKp_auto" id="CKp_auto">
	<Reactant specieID="CKpCaMCa4"/>
        <Product specieID="CaMCa4"/>
	<Product specieID="CKp"/>

	<forwardRate>0.0008e-3</forwardRate>
	<reverseRate>0.01e-3</reverseRate>
	<Q10>0.2</Q10>
    </Reaction>

<!-- Allow two sides(CKpCam and CKp)dephosphorate due to high AMPA_basal-->
<!-- binding with PP1 rate and quantity needs to be adjusted from Fret data-->
<!-- kf from 0.000039 to 6e-7, kb and kcat are same;reduced affinity-->

    <!-- CKp + PP1 <-> CKpPP1 -->
    <Reaction name = "CKp_bind" id="CKp_bind">
	<Reactant specieID="CKp"/>
        <Reactant specieID="PP1"/>
	<Product specieID="CKpPP1"/>

	<forwardRate>6e-10</forwardRate>
        <reverseRate>0.34e-3</reverseRate>
	<Q10>2</Q10>
    </Reaction>

    <!-- CKpPP1 -> PP1 + CK -->
    <Reaction name = "CKpPP1_reac" id="CKpPP1_reac">
	<Reactant specieID="CKpPP1"/>
	<Product specieID="PP1"/>
        <Product specieID="CK"/>

	<forwardRate>0.086e-3</forwardRate>
	<reverseRate>0</reverseRate>
	<Q10>0.2</Q10>
    </Reaction>

<!-- CKpCaMCa4 + PP1 <-> CKpCaMCa4PP1 -->
    <Reaction name = "CKpCamPP1_bind" id="CKpCamPP1_bind">
	<Reactant specieID="CKpCaMCa4"/>
        <Reactant specieID="PP1"/>
	<Product specieID="CKpCaMCa4PP1"/>

	<forwardRate>6e-10</forwardRate>
        <reverseRate>0.34e-3</reverseRate>
	<Q10>2</Q10>
    </Reaction>

    <!-- CKpCaMCa4PP1 -> PP1 + CKCaMCa4 -->
    <Reaction name = "CKpCamPP1_reac" id="CKpCamPP1_reac">
	<Reactant specieID="CKpCaMCa4PP1"/>
	<Product specieID="PP1"/>
        <Product specieID="CKCaMCa4"/>

	<forwardRate>0.086e-3</forwardRate>
	<reverseRate>0</reverseRate>
	<Q10>0.2</Q10>
    </Reaction>


<!-- PKA part -->
<!-- Implements of PKAcAMP4 molecule binds to substrates & consider to effect-->
<!-- of autophosphorylation (Kd reduced by factor of 10), inspired by Ddavid Johnson's email on June_10th_2009-->


    <!--1) PKA + 2cAMP <-> PKAcAMP2 -->
    <Reaction name = "PKA_bind" id="PKA_bind">
	<Reactant specieID="PKA"/>
        <Reactant specieID="cAMP" n="2"/>
	<Product specieID="PKAcAMP2"/>


        <forwardRate>8.6956e-8</forwardRate>
	<reverseRate>0.02e-3</reverseRate>
	<Q10>0.2</Q10>
    </Reaction>

    <!--2) PKAcAMP2 + 2cAMP <-> PKAcAMP4 -->
    <Reaction name = "PKAcAMP2_bind" id="PKAcAMP2_bind">
	<Reactant specieID="PKAcAMP2"/>
        <Reactant specieID="cAMP" n="2"/>
	<Product specieID="PKAcAMP4"/>

    <forwardRate>11.5406e-8</forwardRate>
	<reverseRate>0.2e-3</reverseRate>
	<Q10>0.2</Q10>
    </Reaction>


<!-- Epac1-camps part -->
<!-- Andrew 10/29/10: Set kb to match H30's kb that we used in the HEK293 paper, while keeping Kd=700nM -->

    <!--1) Epac1-camps + cAMP <-> Epac1-camps_cAMP -->
    <Reaction name = "PKA_bind" id="PKA_bind">
	<Reactant specieID="Epac1"/>
        <Reactant specieID="cAMP"/>
	<Product specieID="Epac1cAMP"/>

        <forwardRate>0.033e-6</forwardRate>
	<reverseRate>0.08e-3</reverseRate>
	<Q10>0.2</Q10>
    </Reaction>


<!-- Inhibitor 1 Phospho and Dephosphorylation -->


    <!--1) I1 + PKAc <-> I1PKAc -->
    <Reaction name = "I1_bind" id="I1_bind">
	<Reactant specieID="I1"/>
        <Reactant specieID="PKAc"/>
	<Product specieID="I1PKAc"/>

	<forwardRate>0.0014e-3</forwardRate>
	<reverseRate>5.6e-3</reverseRate>
	<Q10>0.2</Q10>
    </Reaction>

    <!--2) I1PKAc -> Ip35 + PKAc: default kb=0 -->
    <Reaction name = "I1PKAc_reac" id="I1PKAc_reac">
	<Reactant specieID="I1PKAc"/>
        <Product specieID="Ip35"/>
	<Product specieID="PKAc"/>

	<forwardRate>1.4e-3</forwardRate>
	<reverseRate>0</reverseRate>
	<Q10>0.2</Q10>
    </Reaction>

    <!--3) Ip35 + PP1 <-> Ip35pp1 -->
    <Reaction name = "Ip35_bind" id="Ip35_bind">
	<Reactant specieID="Ip35"/>
        <Reactant specieID="PP1"/>
	<Product specieID="Ip35PP1"/>

	<forwardRate>0.001e-3</forwardRate>
	<reverseRate>0.0011e-3</reverseRate>
	<Q10>0.2</Q10>
    </Reaction>

    <!--4) Ip35 + PP2B <-> Ip35pp2b -->
    <Reaction name = "Ip35pp2b_bind" id="Ip35pp2b_bind">
	<Reactant specieID="Ip35"/>
        <Reactant specieID="PP2BCaMCa4"/>
	<Product specieID="Ip35PP2BCaMCa4"/>

	<forwardRate>0.00233e-3</forwardRate>
	<reverseRate>11.2e-3</reverseRate>
	<Q10>0.2</Q10>
    </Reaction>

    <!--5) Ip35pp2b -> I1 + PP2B -->
    <Reaction name = "Ip35pp2b_reac" id="Ip35pp2b_reac">
	<Reactant specieID="Ip35PP2BCaMCa4"/>
        <Product specieID="I1"/>
	<Product specieID="PP2BCaMCa4"/>

	<forwardRate>2.8e-3</forwardRate>
	<reverseRate>0</reverseRate>
	<Q10>0.2</Q10>
    </Reaction>

    <!--6) Ip35pp1 + PP2B <-> Ip35p1p2 -->
    <Reaction name = "Ip35pp1_bind" id="Ip35pp1_bind">
	<Reactant specieID="Ip35PP1"/>
        <Reactant specieID="PP2BCaMCa4"/>
	<Product specieID="Ip35PP1PP2BCaMCa4"/>

	<forwardRate>0.00233e-3</forwardRate>
	<reverseRate>11.2e-3</reverseRate>
	<Q10>0.2</Q10>
    </Reaction>

    <!--7a) Ip35p1p2 -> I1 + PP1PP2B -->
    <Reaction name = "Ip35p1p2_reac" id="Ip35p1p2_reac">
	<Reactant specieID="Ip35PP1PP2BCaMCa4"/>
        <Product specieID="I1"/>
        <Product specieID="PP1PP2BCaMCa4"/>

	<forwardRate>2.8e-3</forwardRate>
	<reverseRate>0</reverseRate>
	<Q10>0.2</Q10>
    </Reaction>

 <!--7b) PP1PP2B -> PP1 + PP2B-->
    <Reaction name = "PP1PP2CaMCa4_diss" id="PP1PP2CaMCa4_diss">
	<Reactant specieID="PP1PP2BCaMCa4"/>
        <Product specieID="PP1"/>
	<Product specieID="PP2BCaMCa4"/>

	<forwardRate>1.5e-3</forwardRate>
	<reverseRate>0</reverseRate>
	<Q10>0.2</Q10>
    </Reaction>


<!-- PDE Part -->

<!--1) PDE1 + CaMCa4 <-> PDE1Cam -->
       <Reaction name = "PDE1CaMCa4_bind" id="PDE1CaMCa4_bind">
	<Reactant specieID="PDE1"/>
	<Reactant specieID="CaMCa4"/>
	<Product specieID="PDE1CaMCa4"/>

	<forwardRate>0.1e-3</forwardRate>
	<reverseRate>1e-3</reverseRate>
	<Q10>0.2</Q10>
    </Reaction>

<!--2) PDE1Cam + cAMP <-> PDE1Cam_cAMP(=PDE1cAMP) -->
       <Reaction name = "PDE1CaMCa4cAMP_bind" id="PDE1CaMCa4cAMP_bind">
	<Reactant specieID="PDE1CaMCa4"/>
	<Reactant specieID="cAMP"/>
	<Product specieID="PDE1CaMCa4cAMP"/>

	<forwardRate>0.0046e-3</forwardRate>
	<reverseRate>44e-3</reverseRate>
	<Q10>0.2</Q10>
    </Reaction>

<!--3) PDE1cAMP -> PDE1Cam + AMP -->
       <Reaction name = "PDE1cAMP_disso" id="PDE1cAMP_disso">
	<Reactant specieID="PDE1CaMCa4cAMP"/>
	<Product specieID="PDE1CaMCa4"/>
	<Product specieID="AMP"/>

	<forwardRate>11e-3</forwardRate>
	<reverseRate>0</reverseRate>
	<Q10>0.2</Q10>
    </Reaction>


<!--6) AMP -> ATP  -->
       <Reaction name = "ATP_regen" id="ATP_regen">
	<Reactant specieID="AMP"/>
	<Product specieID="ATP"/>

	<forwardRate>1e-3</forwardRate>
	<reverseRate>0</reverseRate>
	<Q10>0.2</Q10>
    </Reaction>

<!-- Below PDE4B/D reactions from Rodrigo:PKAc compete with I1 and PDE4B/D -->
<!-- Current affinity with PKAc to PDE4B/D too high so nothing left binding for I1-->
<!-- Andrew 10/29/10: Condensed all PDE4B/D to PDE4 -->
    <!-- 07)  cAMP + PDE4  <-> PDE4cAMP -->
    <Reaction name = "PDE4 enzyme1" id="PDE4bind">
        <Reactant specieID="PDE4"           />
        <Reactant specieID="cAMP"            />
        <Product  specieID="PDE4cAMP"       />
        <forwardRate> 0.02166e-03  </forwardRate>
        <reverseRate> 68.950e-03    </reverseRate>
        <Q10>         0.2          </Q10>
    </Reaction>

    <!-- 08)  PDE4cAMP -> AMP + PDE4 -->
    <Reaction name = "PDE4 actvcomp" id="PDE4cat">
        <Reactant specieID="PDE4cAMP"       />
        <Product  specieID="PDE4"           />
        <Product  specieID="AMP"             />
        <forwardRate> 17.233e-03    </forwardRate>
        <reverseRate> 0            </reverseRate>
        <Q10>         0.2          </Q10>
    </Reaction>

    <!-- 09)  PKAc + PDE4 -> PKAcPDE4 -->
    <Reaction name = "PDE4 phosp1" id="phospPDE41">
        <Reactant specieID="PKAc"            />
        <Reactant specieID="PDE4"           />
        <Product  specieID="PKAcPDE4"       />
        <forwardRate> 0.00428e-04  </forwardRate>
        <reverseRate> 5.6e-04      </reverseRate>
        <Q10>         0.2          </Q10>
    </Reaction>

    <!-- 10)  PKAcPDE4 -> PKAc + pPDE4 -->
    <Reaction name = "PDE4 phosp2" id="phospPDE42">
        <Reactant specieID="PKAcPDE4"       />
        <Product  specieID="pPDE4"          />
        <Product  specieID="PKAc"            />
        <forwardRate> 1.25e-04     </forwardRate>
        <reverseRate> 0            </reverseRate>
        <Q10>         0.2          </Q10>
    </Reaction>

    <!-- 11)  pPDE4 -> PDE4 -->
    <Reaction name = "PDE4 d_phosp" id="dphospPDE4">
        <Reactant specieID="pPDE4"          />
        <Product  specieID="PDE4"           />
        <forwardRate> 0.25e-04     </forwardRate>
        <reverseRate> 0            </reverseRate>
        <Q10>         0.2          </Q10>
    </Reaction>

    <!-- 12)  cAMP + pPDE4  <-> pPDE4cAMP -->
    <Reaction name = "pPDE4 enzyme1" id="pPDE4bind">
        <Reactant specieID="pPDE4"           />
        <Reactant specieID="cAMP"             />
        <Product  specieID="pPDE4cAMP"       />
        <forwardRate> 0.04332e-03  </forwardRate>
        <reverseRate> 137.9e-03    </reverseRate>
        <Q10>         0.2          </Q10>
    </Reaction>

    <!-- 13)  pPDE4cAMP -> AMP + pPDE4 -->
    <Reaction name = "pPDE4 actvcomp" id="pPDE4cat">
        <Reactant specieID="pPDE4cAMP"       />
        <Product  specieID="pPDE4"           />
        <Product  specieID="AMP"              />
        <forwardRate> 34.467e-03    </forwardRate>
        <reverseRate> 0            </reverseRate>
        <Q10>         0.2          </Q10>
    </Reaction>

    <!-- 21)  PDE4cAMP + PKAc  <-> PKAc_PDE4_cAMP -->
    <Reaction name = "PKAcPDE4cAMP-bind" id="PKAcPDE4cAMP-bind">
        <Reactant specieID="PDE4cAMP"        />
        <Reactant specieID="PKAc"             />
        <Product  specieID="PKAcPDE4cAMP"  />
        <forwardRate> 0.00428e-04  </forwardRate>
        <reverseRate> 5.6e-04      </reverseRate>
        <Q10>         0.2          </Q10>
    </Reaction>

    <!-- 22)  PKAcPDE4cAMP -> pPDE4cAMP + PKAc -->
    <Reaction name = "PKAcPDE4cAMP-diss" id="PKAcPDE4cAMP-diss">
        <Reactant specieID="PKAcPDE4cAMP"  />
        <Product  specieID="pPDE4cAMP"       />
        <Product  specieID="PKAc"             />
        <forwardRate> 1.25e-04     </forwardRate>
        <reverseRate> 0            </reverseRate>
        <Q10>         0.2          </Q10>
    </Reaction>

<!-- pPDE4 Dephosphorylation reactions AC 4/11 -->

    <!-- 1. pPDE4 + DePP <-> DePP_pPDE4 -->
<!--        <Reaction name = "pPDE4_DePP_bind" id="pPDE4_DePP_bind">
        <Reactant specieID="DePP"          />
        <Reactant specieID="pPDE4"         />
        <Product  specieID="DePPpPDE4"     />
        <forwardRate> 0.055e-04  </forwardRate>
        <reverseRate> 2.750e-04  </reverseRate>
        <Q10>         0.2         </Q10>
    </Reaction>
-->
    <!-- 2. DePP_pPDE4 -> DePP + PDE4 -->
<!--        <Reaction name = "pPDE4DePP_product" id="pPDE4DePP_product">
        <Reactant specieID="DePPpPDE4"     />
        <Product specieID="PDE4"           />
        <Product specieID="DePP"           />
        <forwardRate> 2.750e-04 </forwardRate>
        <reverseRate> 0          </reverseRate>
        <Q10>         0.2        </Q10>
    </Reaction>
-->

<!-- Rolipram reactions -->

    <!-- 1) PDE4 + rolipram -> PDE4_rolipram -->
<!--    <Reaction name = "PDE4_Roli_bind" id="PDE4_Roli_bind">
        <Reactant specieID="Roli"       />
        <Reactant specieID="PDE4"       />
        <Product  specieID="PDE4Roli"           />
       <forwardRate>  0.4216e-03 </forwardRate>
        <reverseRate> 9.5e-03          </reverseRate>
        <Q10>         0.2        </Q10>
    </Reaction>
-->
    <!-- 2. pPDE4 + rolipram -> pPDE4_rolipram -->
<!--    <Reaction name = "pPDE4_Roli_bind" id="pPDE4_Roli_bind">
        <Reactant specieID="Roli"       />
        <Reactant specieID="pPDE4"       />
        <Product  specieID="pPDE4Roli"           />
       <forwardRate>  0.4216e-03 </forwardRate>
        <reverseRate> 9.5e-03          </reverseRate>
        <Q10>         0.2        </Q10>
    </Reaction>
-->

<!--11c) PKAcAMP4 <-> PKAr + 2PKAc -->
    <Reaction name = "PKAcAMP4diss2" id="PKAcAMP4diss2">
	<Reactant specieID="PKAcAMP4"/>
	<Product specieID="PKAr"/>
	<Product specieID="PKAc" n="2"/>

	<forwardRate>0.0016e-3</forwardRate>
	<reverseRate>0.00017e-3</reverseRate>
	<Q10>0.2</Q10>
    </Reaction>


</ReactionScheme>
