# Supplementary material for: Control of βAR- and N-methyl-D-aspartate (NMDA) Receptor-Dependent cAMP Dynamics in Hippocampal Neurons
Source: PLoS Comput Biol. 2016 Feb 22;12(2):e1004735. doi: 10.1371/journal.pcbi.1004735 (PMC4763502; doi:10.1371/journal.pcbi.1004735)
Supplement: S1 File — These files are identical to the files on modelDB. (TGZ) [file pcbi.1004735.s002.tgz › fixedslowGsdeg/Rxn_0466_noGi_nop4LR_noLRdes_10xPDE4D5bind_10xkcatPDE4D5_3xPKAphos_DynRedistr2015feb13.xml]

<ReactionScheme>
    <!-- You can specify the units of the diffusion constant. If they are not
	 specified they are assumed to be micron^2/second, (microns written "mu" here).
	 It should understand microns, mm, and m for distances and seconds and ms for times. -->

    <!-- This code is implemented CaMKII_bimols Rxns -0.44, 0.28, 0.088
         Fix 3 products 2rxns break down to 2nd order rxn : LRG/Ip35P1P2 -->
    <!-- Last rxn of Ip35p1p2 was wrong reactant: fixed on Aug 8th 2008
         Chosen katp=1 sec (not 10 sec) is enough.  -->
    <!-- Suggested by Avrama Ca kdiff=600 for helping fast decay on Feb 24th 2009 -->

    <Specie name="Ca" id="Ca" kdiff="174.3" kdiffunit="mu2/s"/>
    <Specie name="CaOut" id="CaOut" kdiff="174.3" kdiffunit="mu2/s"/>
    <Specie name="CaOutLeak" id="CaOutLeak" kdiff="0" kdiffunit="mu2/s"/>
    <Specie name="Leak" id="Leak" kdiff="0" kdiffunit="mu2/s"/>
    <Specie name="Calbin" id="Calbin" kdiff="9.3" kdiffunit="mu2/s"/>
    <Specie name="CalbinC" id="CalbinC" kdiff="9.3" kdiffunit="mu2/s"/>
<!--<Specie name="CaBCa" id="CaBCa" kdiff="10" kdiffunit="mu2/s"/>
    <Specie name="CaB" id="CaB" kdiff="10" kdiffunit="mu2/s"/>
    <Specie name="Fluo3" id="Fluo3" kdiff="35" kdiffunit="mu2/s"/>
    <Specie name="Fluo3Ca" id="Fluo3Ca" kdiff="35" kdiffunit="mu2/s"/>
--> <Specie name="Epac1" id="Epac1" kdiff="10" kdiffunit="mu2/s"/>
    <Specie name="Epac1cAMP" id="Epac1cAMP" kdiff="10" kdiffunit="mu2/s"/>

    <Specie name="pmca" id="pmca" kdiff="0" kdiffunit="mu2/s"/>
    <Specie name="ncx" id="ncx" kdiff="0" kdiffunit="mu2/s"/>
    <Specie name="pmcaCa" id="pmcaCa" kdiff="0" kdiffunit="mu2/s"/>
    <Specie name="ncxCa" id="ncxCa" kdiff="0" kdiffunit="mu2/s"/>

    <Specie name="L" id="L" kdiff="111.3" kdiffunit="mu2/s"/>
    <Specie name="LOut" id="LOut" kdiff="111.3" kdiffunit="mu2/s"/>
<!--
    <Specie name="Roli" id="Roli" kdiff="90" kdiffunit="mu2/s"/>
    <Specie name="PDE4Roli" id="PDE4Roli" kdiff="0" kdiffunit="mu2/s"/>
    <Specie name="pPDE4Roli" id="pPDE4Roli" kdiff="0" kdiffunit="mu2/s"/>

    <Specie name="DePP" id="DePP" kdiff="0" kdiffunit="mu2/s"/>
    <Specie name="DePPpPDE4" id="DePPpPDE4" kdiff="0" kdiffunit="mu2/s"/>
-->
    <Specie name="cAMP" id="cAMP" kdiff="86.4" kdiffunit="mu2/s"/>
    <Specie name="ATP" id="ATP" kdiff="74.7" kdiffunit="mu2/s"/>

    <Specie name="R" id="R" kdiff="0" kdiffunit="mu2/s"/>
    <Specie name="Gs" id="Gs" kdiff="0" kdiffunit="mu2/s"/>
    <Specie name="LR" id="LR" kdiff="0" kdiffunit="mu2/s"/>
    <Specie name="LRGs" id="LRGs" kdiff="0" kdiffunit="mu2/s"/>
    <Specie name="LRdes" id="LRdes" kdiff="0" kdiffunit="mu2/s"/>
    <Specie name="LRGsdes" id="LRGsdes" kdiff="0" kdiffunit="mu2/s"/>
    <Specie name="GsR" id="GsR" kdiff="0" kdiffunit="mu2/s"/>
    <Specie name="GasGTP" id="GasGTP" kdiff="0" kdiffunit="mu2/s"/>
    <Specie name="GasGDP" id="GasGDP" kdiff="0" kdiffunit="mu2/s"/>
    <Specie name="Gbg" id="Gbg" kdiff="0" kdiffunit="mu2/s"/>
    <Specie name="LRGbg" id="LRGbg" kdiff="0" kdiffunit="mu2/s"/>

    <Specie name="AC1" id="AC1" kdiff="0" kdiffunit="mu2/s"/>
    <Specie name="AC1GasGTP" id="AC1GasGTP" kdiff="0" kdiffunit="mu2/s"/>
    <Specie name="AC1GasGTPCaMCa4" id="AC1GasGTPCaMCa4" kdiff="0" kdiffunit="mu2/s"/>
    <Specie name="AC1GasGTPCaMCa4ATP" id="AC1GasGTPCaMCa4ATP" kdiff="0" kdiffunit="mu2/s"/>
    <Specie name="AC1CaMCa4" id="AC1CaMCa4" kdiff="0" kdiffunit="mu2/s"/>
    <Specie name="AC1CaMCa4ATP" id="AC1CaMCa4ATP" kdiff="0" kdiffunit="mu2/s"/>
    <Specie name="AC8" id="AC8" kdiff="0" kdiffunit="mu2/s"/>
    <Specie name="AC8CaMCa4" id="AC8CaMCa4" kdiff="0" kdiffunit="mu2/s"/>
    <Specie name="AC8CaMCa4ATP" id="AC8CaMCa4ATP" kdiff="0" kdiffunit="mu2/s"/>

    <Specie name="PDE1" id="PDE1" kdiff="0" kdiffunit="mu2/s"/>
    <Specie name="PDE1CaMCa4" id="PDE1CaMCa4" kdiff="0" kdiffunit="mu2/s"/>
    <Specie name="PDE1CaMCa4cAMP" id="PDE1CaMCa4cAMP" kdiff="0" kdiffunit="mu2/s"/>
    <Specie name="AMP" id="AMP" kdiff="85.5" kdiffunit="mu2/s"/>

    <Specie name="CaM" id="CaM" kdiff="11" kdiffunit="mu2/s"/>
    <Specie name="CaMCa2" id="CaMCa2" kdiff="11" kdiffunit="mu2/s"/>
    <Specie name="CaMCa4" id="CaMCa4" kdiff="11" kdiffunit="mu2/s"/>
    <Specie name="PP2B" id="PP2B" kdiff="0" kdiffunit="mu2/s"/>
    <Specie name="PP2BCaM" id="PP2BCaM" kdiff="0" kdiffunit="mu2/s"/>
    <Specie name="PP2CaMCa2" id="PP2BCaMCa2" kdiff="0" kdiffunit="mu2/s"/>
    <Specie name="PP2BCaMCa4" id="PP2BCaMCa4" kdiff="0" kdiffunit="mu2/s"/>

    <Specie name="CK" id="CK" kdiff="3.6" kdiffunit="mu2/s"/>
    <Specie name="CKCaMCa4" id="CKCaMCa4" kdiff="3.6" kdiffunit="mu2/s"/>
    <Specie name="CKpCaMCa4" id="CKpCaMCa4" kdiff="3.6" kdiffunit="mu2/s"/>
    <Specie name="CKp" id="CKp" kdiff="3.6" kdiffunit="mu2/s"/>
    <Specie name="Complex" id="Complex" kdiff="0" kdiffunit="mu2/s"/>
    <Specie name="pComplex" id="pComplex" kdiff="0" kdiffunit="mu2/s"/>
    <Specie name="CKpPP1" id="CKpPP1" kdiff="0" kdiffunit="mu2/s"/>

    <Specie name="PKA" id="PKA" kdiff="0" kdiffunit="mu2/s"/>
    <Specie name="PKAcAMP2" id="PKAcAMP2" kdiff="0" kdiffunit="mu2/s"/>
    <Specie name="PKAcAMP4" id="PKAcAMP4" kdiff="0" kdiffunit="mu2/s"/>
    <Specie name="PKAr" id="PKAr" kdiff="0" kdiffunit="mu2/s"/>
    <Specie name="PKAc" id="PKAc" kdiff="8.1" kdiffunit="mu2/s"/>

    <Specie name="I1" id="I1" kdiff="10.6" kdiffunit="mu2/s"/>
    <Specie name="I1PKAc" id="I1PKAc" kdiff="10.6" kdiffunit="mu2/s"/>
    <Specie name="Ip35" id="Ip35" kdiff="10.6" kdiffunit="mu2/s"/>
    <Specie name="PP1" id="PP1" kdiff="0" kdiffunit="mu2/s"/>
    <Specie name="Ip35PP1" id="Ip35PP1" kdiff="0" kdiffunit="mu2/s"/>
    <Specie name="Ip35PP2BCaMCa4" id="Ip35PP2BCaMCa4" kdiff="0" kdiffunit="mu2/s"/>
    <Specie name="Ip35PP1PP2BCaMCa4" id="Ip35PP1PP2BCaMCa4" kdiff="0" kdiffunit="mu2/s"/>
    <Specie name="PP1PP2BCaMCa4" id="PP1PP2BCaMCa4" kdiff="0" kdiffunit="mu2/s"/>

<!-- PDE -->

    <Specie name="PDE4" id="PDE4" kdiff="0" kdiffunit="mu2/s"/>
    <Specie name="PDE4cAMP" id="PDE4cAMP" kdiff="0" kdiffunit="mu2/s"/>
    <Specie name="PKAcPDE4" id="PKAcPDE4" kdiff="0" kdiffunit="mu2/s"/>
    <Specie name="pPDE4" id="pPDE4" kdiff="0" kdiffunit="mu2/s"/>
    <Specie name="pPDE4cAMP" id="pPDE4cAMP" kdiff="0" kdiffunit="mu2/s"/>

    <Specie name="PKAcPDE4cAMP" id="PKAcPDE4cAMP" kdiff="0" kdiffunit="mu2/s"/>
   
    <Specie name="PKAcAMP4I1" id="PKAcAMP4I1" kdiff="0" kdiffunit="mu2/s"/>
    <Specie name="PKAcAMP4PDE4" id="PKAcAMP4PDE4" kdiff="0" kdiffunit="mu2/s"/>
    <Specie name="CKpCaMCa4PP1" id="CKpCaMCa4PP1" kdiff="0" kdiffunit="mu2/s"/>

	
<!-- For dynamic redistribution of cytosolic PDE4D5 to submembrane -->
    <Specie name="AKAPcyPDE4D5" id="AKAPcyPDE4D5" kdiff="0" kdiffunit="mu2/s"/>
    <Specie name="AKAPcycAMP2PDE4D5" id="AKAPcycAMP2PDE4D5" kdiff="0" kdiffunit="mu2/s"/>
    <Specie name="AKAPcycAMP4PDE4D5" id="AKAPcycAMP4PDE4D5" kdiff="0" kdiffunit="mu2/s"/>
    <Specie name="AKAPcycAMP4" id="AKAPcycAMP4" kdiff="0" kdiffunit="mu2/s"/>
    <Specie name="AKAPcyPDE4D5cAMP" id="AKAPcyPDE4D5cAMP" kdiff="0" kdiffunit="mu2/s"/>
    <Specie name="AKAPcycAMP2PDE4D5cAMP" id="AKAPcycAMP2PDE4D5cAMP" kdiff="0" kdiffunit="mu2/s"/>
    <Specie name="AKAPcycAMP4PDE4D5cAMP" id="AKAPcycAMP4PDE4D5cAMP" kdiff="0" kdiffunit="mu2/s"/>
    <Specie name="AKAPcypPDE4D5" id="AKAPcypPDE4D5" kdiff="0" kdiffunit="mu2/s"/>
    <Specie name="AKAPcycAMP2pPDE4D5" id="AKAPcycAMP2pPDE4D5" kdiff="0" kdiffunit="mu2/s"/>
    <Specie name="AKAPcycAMP4pPDE4D5" id="AKAPcycAMP4pPDE4D5" kdiff="0" kdiffunit="mu2/s"/>
    <Specie name="AKAPcypPDE4D5cAMP" id="AKAPcypPDE4D5cAMP" kdiff="0" kdiffunit="mu2/s"/>
    <Specie name="AKAPcycAMP2pPDE4D5cAMP" id="AKAPcycAMP2pPDE4D5cAMP" kdiff="0" kdiffunit="mu2/s"/>
    <Specie name="AKAPcycAMP4pPDE4D5cAMP" id="AKAPcycAMP4pPDE4D5cAMP" kdiff="0" kdiffunit="mu2/s"/>
    <Specie name="AKAPcyPKAcPDE4D5" id="AKAPcyPKAcPDE4D5" kdiff="0" kdiffunit="mu2/s"/>
    <Specie name="AKAPcyPKAcPDE4D5cAMP" id="AKAPcyPKAcPDE4D5cAMP" kdiff="0" kdiffunit="mu2/s"/>
    <Specie name="AKAPcy" id="AKAPcy" kdiff="0" kdiffunit="mu2/s"/>
	
    <Specie name="PDE4D5" id="PDE4D5" kdiff="6.0" kdiffunit="mu2/s"/>
    <Specie name="PDE4D5cAMP" id="PDE4D5cAMP" kdiff="6.0" kdiffunit="mu2/s"/>
    <Specie name="PKAcPDE4D5" id="PKAcPDE4D5" kdiff="5.4" kdiffunit="mu2/s"/>
    <Specie name="PKAcPDE4D5cAMP" id="PKAcPDE4D5cAMP" kdiff="5.4" kdiffunit="mu2/s"/>
    <Specie name="pPDE4D5" id="pPDE4D5" kdiff="6.0" kdiffunit="mu2/s"/>
    <Specie name="pPDE4D5cAMP" id="pPDE4D5cAMP" kdiff="6.0" kdiffunit="mu2/s"/>
	
    <Specie name="AKAPsmPDE4D5" id="AKAPsmPDE4D5" kdiff="0" kdiffunit="mu2/s"/>
    <Specie name="AKAPsmPDE4D5cAMP" id="AKAPsmPDE4D5cAMP" kdiff="0" kdiffunit="mu2/s"/>
    <Specie name="AKAPsmPKAcPDE4D5" id="AKAPsmPKAcPDE4D5" kdiff="0" kdiffunit="mu2/s"/>
    <Specie name="AKAPsmPKAcPDE4D5cAMP" id="AKAPsmPKAcPDE4D5cAMP" kdiff="0" kdiffunit="mu2/s"/>
    <Specie name="AKAPsmpPDE4D5" id="AKAPsmpPDE4D5" kdiff="0" kdiffunit="mu2/s"/>
    <Specie name="AKAPsmpPDE4D5cAMP" id="AKAPsmpPDE4D5cAMP" kdiff="0" kdiffunit="mu2/s"/>
    <Specie name="AKAPsm" id="AKAPsm" kdiff="0" kdiffunit="mu2/s"/>


<!-- Reactions, parameters -->


<!-- Ca pump high affinity -    Ca + pmca <-> pmcaCa -->
    <Reaction name = "Ca_pump1a" id="Ca_pump1a">
	<Reactant specieID="Ca"/>
	<Reactant specieID="pmca"/>
	<Product specieID="pmcaCa"/>

	<forwardRate>0.5e-4</forwardRate>
	<reverseRate>0.007</reverseRate>
	<Q10>0.2</Q10>
    </Reaction>

<!-- Ca pump high affinity -    pmcaCa <-> pmca + CaOut -->
    <Reaction name = "Ca_pump1b" id="Ca_pump1b">
	<Reactant specieID="pmcaCa"/>
	<Product specieID="pmca"/>
	<Product specieID="CaOut"/>

	<forwardRate>0.0035</forwardRate>
	<reverseRate>0</reverseRate>
	<Q10>0.2</Q10>
    </Reaction>

<!-- Ca pump low affinity -    Ca + ncx <-> ncxCa -->
    <Reaction name = "Ca_pump2a" id="Ca_pump2a">
	<Reactant specieID="Ca"/>
	<Reactant specieID="ncx"/>
	<Product specieID="ncxCa"/>

	<forwardRate>1.68e-5</forwardRate>
	<reverseRate>0.0112</reverseRate>
	<Q10>0.2</Q10>
    </Reaction>

<!-- Ca pump low affinity -    ncxCa <-> ncx + CaOut -->
    <Reaction name = "Ca_pump2b" id="Ca_pump2b">
	<Reactant specieID="ncxCa"/>
	<Product specieID="ncx"/>
	<Product specieID="CaOut"/>

	<forwardRate>0.0056</forwardRate>
	<reverseRate>0</reverseRate>
	<Q10>0.2</Q10>
    </Reaction>

<!-- Ca leak -    CaOut + Leak <-> CaOutLeak -->
    <Reaction name = "Ca_leak" id="Ca_leak">
	<Reactant specieID="CaOut"/>
	<Reactant specieID="Leak"/>
	<Product specieID="CaOutLeak"/>

        <forwardRate>1.5e-6</forwardRate>
	<reverseRate>1.1e-3</reverseRate>
	<Q10>0.2</Q10>
    </Reaction>

<!-- Ca leak -    CaOutLeak <-> Ca + Leak -->
    <Reaction name = "Ca_leak_two" id="Ca_leak_two">
	<Reactant specieID="CaOutLeak"/>
	<Product specieID="Ca"/>
	<Product specieID="Leak"/>

        <forwardRate>1.1e-3</forwardRate>
	<reverseRate>0</reverseRate>
	<Q10>0.2</Q10>
    </Reaction>

<!-- Ca Buffer    Ca + Calbindin <-> calbinCa -->
    <Reaction name = "Ca_buffer" id="Ca_Buffer">
        <Reactant specieID="Ca"/>
        <Reactant specieID="Calbin"/>
        <Product specieID="CalbinC"/>

        <forwardRate>2.8e-5</forwardRate>
        <reverseRate>0.0196</reverseRate>
        <Q10>0.2</Q10>
    </Reaction>

<!-- Irreversible IC Ca Buffer    Ca + CaB <-> CaBCa -->
<!--    <Reaction name = "CaIn_buffer" id="CaIn_buffer">
         <Reactant specieID="Ca"/>
         <Reactant specieID="CaB"/>
         <Product specieID="CaBCa"/>

         <forwardRate>2.8e-5</forwardRate>
         <reverseRate>0</reverseRate>
         <Q10>0.2</Q10>
    </Reaction>
-->
<!-- L Buffer-    L <-> LOut -->
<!--
    <Reaction name = "L_buffer" id="L_Buffer">
	<Reactant specieID="L"/>
	<Product specieID="LOut"/>

	<forwardRate>2e-3</forwardRate>
	<reverseRate>2e-8</reverseRate>
	<Q10>0.2</Q10>
    </Reaction>
-->

<!-- Ca Indicator    Ca + Fluo3 <-> Fluo3Ca -->
<!--    <Reaction name = "Ca_dye" id="Ca_dye">
        <Reactant specieID="Ca"/>
        <Reactant specieID="Fluo3"/>
        <Product specieID="Fluo3Ca"/>

        <forwardRate>0.015e-3</forwardRate>
        <reverseRate>0.006</reverseRate>
        <Q10>0.2</Q10>
    </Reaction>
-->

<!-- G_protein part -->

<!-- 1) L + R <-> LR    -->
    <Reaction name = "LR_bind" id="LR_bind">
	<Reactant specieID="L"/>
	<Reactant specieID="R"/>
	<Product specieID="LR"/>

	<forwardRate>0.005555e-3</forwardRate>
	<reverseRate>5e-3</reverseRate>
	<Q10>0.2</Q10>
    </Reaction>

<!-- 1b) LR <-> LRdes    -->
<!--    <Reaction name = "LR_desens" id="LR_desens">
	<Reactant specieID="LR"/>
	<Product specieID="LRdes"/>

	<forwardRate>0.0230e-3</forwardRate>
	<reverseRate>0.5e-6</reverseRate>
	<Q10>0.2</Q10>
    </Reaction>
-->
<!-- 2) LR + Gs <-> LRGs    -->
    <Reaction name = "LRGs_bind" id="LRGs_bind">
	<Reactant specieID="LR"/>
	<Reactant specieID="Gs"/>
	<Product specieID="LRGs"/>

	<forwardRate>0.0006e-3</forwardRate>
	<reverseRate>0.001e-3</reverseRate>
	<Q10>0.2</Q10>
    </Reaction>

<!-- 2b) LRGs <-> LRGsdes    -->
<!--    <Reaction name = "LRGs_desens" id="LRGs_desens">
	<Reactant specieID="LRGs"/>
	<Product specieID="LRGsdes"/>

	<forwardRate>0.0230e-3</forwardRate>
	<reverseRate>0.5e-6</reverseRate>
	<Q10>0.2</Q10>
    </Reaction>
-->
<!-- 3) Gs + R <-> GsR    -->
    <Reaction name = "GsR_bind" id="GsR_bind">
	<Reactant specieID="Gs"/>
	<Reactant specieID="R"/>
	<Product specieID="GsR"/>

	<forwardRate>0.00004e-3</forwardRate>
	<reverseRate>0.0003e-3</reverseRate>
	<Q10>0.2</Q10>
    </Reaction>

<!-- 4) GsR + L <-> LRGs    -->
    <Reaction name = "GsRL_bind" id="GsRL_bind">
	<Reactant specieID="GsR"/>
	<Reactant specieID="L"/>
	<Product specieID="LRGs"/>

	<forwardRate>0.0025e-3</forwardRate>
	<reverseRate>0.5e-3</reverseRate>
	<Q10>0.2</Q10>
    </Reaction>

<!-- 5a) LRGs -> LRGbg + GasGTP -->
    <Reaction name = "GasGTP_bind" id="GasGTP_bind">
	<Reactant specieID="LRGs"/>
	<Product specieID="LRGbg"/>
	<Product specieID="GasGTP"/>

	<forwardRate>20e-3</forwardRate>
	<reverseRate>0</reverseRate>
	<Q10>0.2</Q10>
    </Reaction>

<!-- Above reactions are fine - thermodynamically balanced.-->

<!-- 5b) LRGbg -> LR + Gbg (tried 3X faster than 5a -->
    <Reaction name = "LRGbg_disso" id="LRGbg_disso">
	<Reactant specieID="LRGbg"/>
	<Product specieID="LR"/>
	<Product specieID="Gbg"/>

	<forwardRate>80e-3</forwardRate>
	<reverseRate>0</reverseRate>
	<Q10>0.2</Q10>
    </Reaction>


<!-- 6a) GasGTP -> GasGDP    -->
    <Reaction name = "GasGTP_disso" id="GasGTP_disso">
	<Reactant specieID="GasGTP"/>
	<Product specieID="GasGDP"/>

        <forwardRate>1e-3</forwardRate>
	<reverseRate>0</reverseRate>
	<Q10>0.2</Q10>
    </Reaction>

<!-- 7a) GasGDP + Gbg -> Gs    -->
    <Reaction name = "Gs_form" id="Gs_form">
	<Reactant specieID="GasGDP"/>
        <Reactant specieID="Gbg"/>
	<Product specieID="Gs"/>

        <forwardRate>100e-3</forwardRate>
	<reverseRate>0</reverseRate>
	<Q10>0.2</Q10>
    </Reaction>

<!-- 6b) GaiGTP -> GaiGDP    -->
<!--    <Reaction name = "GaiGTP_disso" id="GaiGTP_disso">
	<Reactant specieID="GaiGTP"/>
	<Product specieID="GaiGDP"/>

        <forwardRate>0.125e-3</forwardRate>
	<reverseRate>0</reverseRate>
	<Q10>0.2</Q10>
    </Reaction>
-->
<!-- 7b) GaiGDP + Gbg -> Gi    -->
<!--    <Reaction name = "Gi_form" id="Gi_form">
	<Reactant specieID="GaiGDP"/>
        <Reactant specieID="Gbg"/>
	<Product specieID="Gi"/>

        <forwardRate>1.25e-3</forwardRate>
	<reverseRate>0</reverseRate>
	<Q10>0.2</Q10>
    </Reaction>
-->
<!-- Fine, but I in future would like to compare above to Linderman who studies G proteins.  Above is old from Destexhe.-->


<!-- AC part: AC1 & AC8 activation through CaMCa4  -->
<!-- Add 1 more reaction(11) for AC1 bound CaMCa4 form binds Gsa-->
<!-- Reaction 4, kcat adjusted by 4X faster than previous due to facilitate-->


<!-- 1a) GasGTP + AC1 <-> E(AC1GasGTP)   -->
    <Reaction name = "GasGTP_AC1_reac" id="GasGTP_AC1_reac">
	<Reactant specieID="GasGTP"/>
	<Reactant specieID="AC1"/>
	<Product specieID="AC1GasGTP"/>

	<forwardRate>0.0385e-3</forwardRate>
	<reverseRate>10e-3</reverseRate>
	<Q10>0.2</Q10>
    </Reaction>

<!-- 1b) E + CaMCa4 <-> ECam(AC1GasGTPCaMCa4)    -->
    <Reaction name = "AC1GasGTP_CaMCa4_Reac" id="AC1GasGTP_CaMCa4_Reac">
	<Reactant specieID="AC1GasGTP"/>
	<Reactant specieID="CaMCa4"/>
	<Product specieID="AC1GasGTPCaMCa4"/>

	<forwardRate>0.006e-3</forwardRate>
	<reverseRate>0.9e-3</reverseRate>
	<Q10>0.2</Q10>
    </Reaction>

<!-- 1c) ECam + ATP <-> ECamATP    -->
    <Reaction name = "AC1GasGTPCaMCa4_ATP_Reac" id="AC1GasGTPCaMCa4_ATP_Reac">
	<Reactant specieID="AC1GasGTPCaMCa4"/>
	<Reactant specieID="ATP"/>
	<Product specieID="AC1GasGTPCaMCa4ATP"/>

	<forwardRate>0.01e-3</forwardRate>
	<reverseRate>2273e-3</reverseRate>
	<Q10>0.2</Q10>
    </Reaction>

<!-- 1d) ECamATP -> ECam + cAMP    -->
    <Reaction name = "AC1GasGTPCaMCa4ATP_diss" id="AC1GasGTPCaMCa4ATP_diss">
	<Reactant specieID="AC1GasGTPCaMCa4ATP"/>
	<Product specieID="cAMP"/>
	<Product specieID="AC1GasGTPCaMCa4"/>

	<forwardRate>56.84e-3</forwardRate>
	<reverseRate>0</reverseRate>
	<Q10>0.2</Q10>
    </Reaction>

<!-- 5a) AC1 + CaMCa4 <-> AC1Cam    -->
    <Reaction name = "AC1CaMCa4_Reac" id="AC1CaMCa4_Reac">
	<Reactant specieID="AC1"/>
	<Reactant specieID="CaMCa4"/>
	<Product specieID="AC1CaMCa4"/>

	<forwardRate>0.006e-3</forwardRate>
	<reverseRate>0.9e-3</reverseRate>
	<Q10>0.2</Q10>
    </Reaction>

<!-- 5b) AC1Cam + ATP <-> AC1CamATP    -->
    <Reaction name = "AC1CaMCa4ATP_bind" id="AC1CaMCa4ATP_bind">
	<Reactant specieID="AC1CaMCa4"/>
	<Reactant specieID="ATP"/>
	<Product specieID="AC1CaMCa4ATP"/>

	<forwardRate>0.01e-3</forwardRate>
	<reverseRate>2273e-3</reverseRate>
	<Q10>0.2</Q10>
    </Reaction>

<!-- 5c) AC1CamATP -> AC1Cam +cAMP    -->
    <Reaction name = "AC1CaMCa4ATP_disso" id="AC1CaMCa4ATP_disso">
	<Reactant specieID="AC1CaMCa4ATP"/>
	<Product specieID="cAMP"/>
	<Product specieID="AC1CaMCa4"/>

	<forwardRate>5.684e-3</forwardRate>
	<reverseRate>0</reverseRate>
	<Q10>0.2</Q10>
    </Reaction>

<!-- 6a) G + GasGTP <-> F(AC1GasGTPGaiGTP)    -->
<!--    <Reaction name = "AC1GaiGTP_GasGTP_Reac" id="AC1GaiGTP_GasGTP_Reac">
	<Reactant specieID="AC1GaiGTP"/>
	<Reactant specieID="GasGTP"/>
	<Product specieID="AC1GasGTPGaiGTP"/>

	<forwardRate>0.04348e-3</forwardRate>
	<reverseRate>10e-3</reverseRate>
	<Q10>0.2</Q10>
    </Reaction>
-->
<!-- 7) AC1CaMCa4 + GasGTP <-> ECam -->
<!--
    <Reaction name = "AC1CaMCa4_GasGTP_bind" id="AC1CaMCa4_GasGTP_bind">
	<Reactant specieID="AC1CaMCa4"/>
	<Product specieID="GasGTP"/>
	<Product specieID="AC1GasGTPCaMCa4"/>

	<forwardRate>0.077e-3</forwardRate>
	<reverseRate>10.0e-3</reverseRate>
	<Q10>0.2</Q10>
    </Reaction>
-->

<!-- AC1 is fine - thermodynamically balanced. But what is source for affinity to ATP? 2273 is very large backward rate; large Kb prevents large E-S intermidiate complex, Kd(cAMP)=2.3(+-)0.8 mM, low affinity -->


<!-- 8) AC8 + CaMCa4 <-> AC8Cam   -->
    <Reaction name = "AC8_CaMCa4_bind" id="AC8_CaMCa4_bind">
	<Reactant specieID="AC8"/>
	<Reactant specieID="CaMCa4"/>
	<Product specieID="AC8CaMCa4"/>

	<forwardRate>0.00125e-3</forwardRate>
	<reverseRate>1e-3</reverseRate>
	<Q10>0.2</Q10>
    </Reaction>

<!-- 9) AC8Cam + ATP <-> AC8CamATP   -->
    <Reaction name = "AC8CaMCa4_ATP_bind" id="AC8CaMCa4_ATP_bind">
	<Reactant specieID="AC8CaMCa4"/>
	<Reactant specieID="ATP"/>
	<Product specieID="AC8CaMCa4ATP"/>

	<forwardRate>0.01e-3</forwardRate>
	<reverseRate>2273e-3</reverseRate>
	<Q10>0.2</Q10>
    </Reaction>

<!-- 10) AC8CamATP -> AC8Cam + cAMP   -->
    <Reaction name = "AC8CaMCa4ATP_disso" id="AC8CaMCa4ATP_disso">
	<Reactant specieID="AC8CaMCa4ATP"/>
	<Product specieID="cAMP"/>
	<Product specieID="AC8CaMCa4"/>

	<forwardRate>2.842e-3</forwardRate>
	<reverseRate>0</reverseRate>
	<Q10>0.2</Q10>
    </Reaction>


<!-- CaM, CaMCa4 and PP2B Binding -->

<!--1) CaM  + 2Ca <-> CaMCa2 -->
    <Reaction name = "CaM_bind" id="CaM_bind">
	<Reactant specieID="CaM"/>
	<Reactant specieID="Ca" n="2"/>
	<Product specieID="CaMCa2"/>

	<forwardRate>6e-6</forwardRate>
	<reverseRate>9.1e-3</reverseRate>
	<Q10>0.2</Q10>
    </Reaction>

<!--2) CaMCa2  + 2Ca <-> CaMCa4 -->
    <Reaction name = "CaMCa2_bind" id="CaMCa2_bind">
	<Reactant specieID="CaMCa2"/>
	<Reactant specieID="Ca" n="2"/>
	<Product specieID="CaMCa4"/>

	<forwardRate>0.1e-3</forwardRate>
	<reverseRate>1000e-3</reverseRate>
	<Q10>0.2</Q10>
    </Reaction>

<!--3) CaM  + PP2B <-> PP2CaM -->
    <Reaction name = "PP2_bind" id="PP2_bind">
	<Reactant specieID="CaM"/>
	<Reactant specieID="PP2B"/>
	<Product specieID="PP2BCaM"/>

	<forwardRate>0.046e-4</forwardRate>
	<reverseRate>0.0012e-3</reverseRate>
<!-- Above new rate conts from Rodrigo for obeying thermodynamic law;
	<forwardRate>1e-3</forwardRate>
	<reverseRate>3e-3</reverseRate>
-->

	<Q10>0.2</Q10>
    </Reaction>

<!--4) CaMCa2  + PP2B <-> PP2BCaMCa2 -->
    <Reaction name = "PP2CaMC2_bind" id="PP2CaMC2_bind">
	<Reactant specieID="CaMCa2"/>
	<Reactant specieID="PP2B"/>
	<Product specieID="PP2BCaMCa2"/>

    <forwardRate>0.046e-3</forwardRate>
    <reverseRate>0.0012e-3</reverseRate>
<!--

<forwardRate>1e-3</forwardRate>
<reverseRate>0.3e-3</reverseRate>
-->
	<Q10>0.2</Q10>
    </Reaction>

<!--5) CaMCa4  + PP2 <-> PP2B -->
    <Reaction name = "PP2CaMCa4_bind" id="PP2CaMCa4_bind">
	<Reactant specieID="CaMCa4"/>
	<Reactant specieID="PP2B"/>
	<Product specieID="PP2BCaMCa4"/>

	<forwardRate>0.046e-3</forwardRate>
	<reverseRate>0.0012e-3</reverseRate>
	<Q10>0.2</Q10>
    </Reaction>

<!--6) PP2BCaM  + 2Ca <-> PP2BCaMCa2 -->
    <Reaction name = "PP2CaMCa_bind" id="PP2CaMCa_bind">
	<Reactant specieID="PP2BCaM"/>
	<Reactant specieID="Ca" n="2"/>
	<Product specieID="PP2BCaMCa2"/>

	<forwardRate>6e-6</forwardRate>
	<reverseRate>0.91e-3</reverseRate>
	<Q10>0.2</Q10>
    </Reaction>

<!--7) PP2CaMC2  + 2Ca <-> PP2B -->
    <Reaction name = "PP2CaMCa2Ca_bind" id="PP2CaMCa2Ca_bind">
	<Reactant specieID="PP2BCaMCa2"/>
	<Reactant specieID="Ca" n="2"/>
	<Product specieID="PP2BCaMCa4"/>

	<forwardRate>0.1e-3</forwardRate>
	<reverseRate>1000e-3</reverseRate>


<!--
	<forwardRate>0.1e-3</forwardRate>
	<reverseRate>10e-3</reverseRate>
-->
	<Q10>0.2</Q10>
    </Reaction>
<!-- These are fine.-->

<!-- New CaMKII part -->

<!-- After adding AMPA as read out, too much AMPA_S831 at basal-->
<!-- Which mean too high CaMKII act vs PP1 act, so decide adding 2 sides of PP1 reactions on June_16th_2009 after meeting-->


  

  <!--1) CaMCa4 + CK <-> CKCam  -->
    <Reaction name = "CK_bind" id="CK_bind">
	<Reactant specieID="CaMCa4"/>
	<Reactant specieID="CK"/>
	<Product specieID="CKCaMCa4"/>

	<forwardRate>0.01e-3</forwardRate>
	<reverseRate>3e-3</reverseRate>
	<Q10>0.2</Q10>
    </Reaction>

<!--2a) CKCam + CKCam <-> Complex -->
    <Reaction name = "CKCam_bind" id="CKCam_bind">
	<Reactant specieID="CKCaMCa4"/>
        <Reactant specieID="CKCaMCa4"/>
	<Product specieID="Complex"/>

	<forwardRate>0.0001e-3</forwardRate>
        <reverseRate>10e-3</reverseRate>
	<Q10>2</Q10>
    </Reaction>

<!--2b) CKpCam + CKCam <-> pComplex -->
    <Reaction name = "pComplex_bind" id="pComplex_bind">
	<Reactant specieID="CKpCaMCa4"/>
        <Reactant specieID="CKCaMCa4"/>
	<Product specieID="pComplex"/>

	<forwardRate>0.0001e-3</forwardRate>
        <reverseRate>10e-3</reverseRate>
	<Q10>2</Q10>
    </Reaction>

<!--3a) CKpCam + Complex <-> CKpCam + pComplex -->
    <Reaction name = "CKpCamCompl_bind" id="CKpCamCompl_bind">
	<Reactant specieID="CKpCaMCa4"/>
        <Reactant specieID="Complex"/>
        <Product specieID="CKpCaMCa4"/>
	<Product specieID="pComplex"/>

	<forwardRate>0.0001e-3</forwardRate>
        <reverseRate>0</reverseRate>
	<Q10>2</Q10>
    </Reaction>

<!--3b) CKCam + Complex <-> CKCam + pComplex -->
    <Reaction name = "CKCamCompl_bind" id="CKCamCompl_bind">
	<Reactant specieID="CKCaMCa4"/>
        <Reactant specieID="Complex"/>
        <Product specieID="CKCaMCa4"/>
	<Product specieID="pComplex"/>

	<forwardRate>0.0001e-3</forwardRate>
        <reverseRate>0</reverseRate>
	<Q10>2</Q10>
    </Reaction>

 <!--4a) Complex + Complex <-> Complex + Pcomplex -->
    <Reaction name = "2Complex_bind" id="2Complex_bind">
	<Reactant specieID="Complex"/>
        <Reactant specieID="Complex"/>
	<Product specieID="Complex"/>
        <Product specieID="pComplex"/>

	<forwardRate>0.01e-3</forwardRate>
        <reverseRate>0</reverseRate>
	<Q10>0.2</Q10>
    </Reaction>

<!-- Don't know why I didn't consider this before, but I wonder if we can produce Dekoninck and Schulman better if both products are pComplex for above, and if CKpCaMCa4 is product in previous reaction.  I might try this at some point using the xpp Dupont simulations, or single comp Dupont stochastic sims.-->

 <!--4b) Complex + pComplex <-> Pcomplex + pComplex-->
    <Reaction name = "ComplpCompl_bind" id="ComplpCompl_bind">
	<Reactant specieID="Complex"/>
	<Reactant specieID="pComplex"/>
	<Product specieID="pComplex"/>
        <Product specieID="pComplex"/>

	<forwardRate>0.03e-3</forwardRate>
        <reverseRate>0</reverseRate>
	<Q10>0.2</Q10>
    </Reaction>

<!-- CKpCam + CaMCa4 <-> CKp -->
    <Reaction name = "CKp_auto" id="CKp_auto">
	<Reactant specieID="CKpCaMCa4"/>
        <Product specieID="CaMCa4"/>
	<Product specieID="CKp"/>

	<forwardRate>0.0008e-3</forwardRate>
	<reverseRate>0.01e-3</reverseRate>
	<Q10>0.2</Q10>
    </Reaction>

<!-- Allow two sides(CKpCam and CKp)dephosphorate due to high AMPA_basal-->
<!-- binding with PP1 rate and quantity needs to be adjusted from Fret data-->
<!-- kf from 0.000039 to 6e-7, kb and kcat are same;reduced affinity-->

    <!-- CKp + PP1 <-> CKpPP1 -->
    <Reaction name = "CKp_bind" id="CKp_bind">
	<Reactant specieID="CKp"/>
        <Reactant specieID="PP1"/>
	<Product specieID="CKpPP1"/>

	<forwardRate>6e-10</forwardRate>
        <reverseRate>0.34e-3</reverseRate>
	<Q10>2</Q10>
    </Reaction>

    <!-- CKpPP1 -> PP1 + CK -->
    <Reaction name = "CKpPP1_reac" id="CKpPP1_reac">
	<Reactant specieID="CKpPP1"/>
	<Product specieID="PP1"/>
        <Product specieID="CK"/>

	<forwardRate>0.086e-3</forwardRate>
	<reverseRate>0</reverseRate>
	<Q10>0.2</Q10>
    </Reaction>

<!-- CKpCaMCa4 + PP1 <-> CKpCaMCa4PP1 -->
    <Reaction name = "CKpCamPP1_bind" id="CKpCamPP1_bind">
	<Reactant specieID="CKpCaMCa4"/>
        <Reactant specieID="PP1"/>
	<Product specieID="CKpCaMCa4PP1"/>

	<forwardRate>6e-10</forwardRate>
        <reverseRate>0.34e-3</reverseRate>
	<Q10>2</Q10>
    </Reaction>

    <!-- CKpCaMCa4PP1 -> PP1 + CKCaMCa4 -->
    <Reaction name = "CKpCamPP1_reac" id="CKpCamPP1_reac">
	<Reactant specieID="CKpCaMCa4PP1"/>
	<Product specieID="PP1"/>
        <Product specieID="CKCaMCa4"/>

	<forwardRate>0.086e-3</forwardRate>
	<reverseRate>0</reverseRate>
	<Q10>0.2</Q10>
    </Reaction>


<!-- PKA part -->
<!-- Implements of PKAcAMP4 molecule binds to substrates & consider to effect-->
<!-- of autophosphorylation (Kd reduced by factor of 10), inspired by Ddavid Johnson's email on June_10th_2009-->


    <!--1) PKA + 2cAMP <-> PKAcAMP2 -->
    <Reaction name = "PKA_bind" id="PKA_bind">
	<Reactant specieID="PKA"/>
        <Reactant specieID="cAMP" n="2"/>
	<Product specieID="PKAcAMP2"/>


        <forwardRate>8.6956e-8</forwardRate>
	<reverseRate>0.02e-3</reverseRate>
	<Q10>0.2</Q10>
    </Reaction>

    <!--2) PKAcAMP2 + 2cAMP <-> PKAcAMP4 -->
    <Reaction name = "PKAcAMP2_bind" id="PKAcAMP2_bind">
	<Reactant specieID="PKAcAMP2"/>
        <Reactant specieID="cAMP" n="2"/>
	<Product specieID="PKAcAMP4"/>

    <forwardRate>11.5406e-8</forwardRate>
	<reverseRate>0.2e-3</reverseRate>
	<Q10>0.2</Q10>
    </Reaction>


<!-- Epac1-camps part -->
<!-- Andrew 10/29/10: Set kb to match H30's kb that we used in the HEK293 paper, while keeping Kd=700nM -->

    <!--1) Epac1-camps + cAMP <-> Epac1-camps_cAMP -->
    <Reaction name = "PKA_bind" id="PKA_bind">
	<Reactant specieID="Epac1"/>
        <Reactant specieID="cAMP"/>
	<Product specieID="Epac1cAMP"/>

        <forwardRate>0.033e-6</forwardRate>
	<reverseRate>0.08e-3</reverseRate>
	<Q10>0.2</Q10>
    </Reaction>


<!-- Inhibitor 1 Phospho and Dephosphorylation -->


    <!--1) I1 + PKAc <-> I1PKAc -->
    <Reaction name = "I1_bind" id="I1_bind">
	<Reactant specieID="I1"/>
        <Reactant specieID="PKAc"/>
	<Product specieID="I1PKAc"/>

	<forwardRate>0.0014e-3</forwardRate>
	<reverseRate>5.6e-3</reverseRate>
	<Q10>0.2</Q10>
    </Reaction>

    <!--2) I1PKAc -> Ip35 + PKAc: default kb=0 -->
    <Reaction name = "I1PKAc_reac" id="I1PKAc_reac">
	<Reactant specieID="I1PKAc"/>
        <Product specieID="Ip35"/>
	<Product specieID="PKAc"/>

	<forwardRate>1.4e-3</forwardRate>
	<reverseRate>0</reverseRate>
	<Q10>0.2</Q10>
    </Reaction>

    <!--3) Ip35 + PP1 <-> Ip35pp1 -->
    <Reaction name = "Ip35_bind" id="Ip35_bind">
	<Reactant specieID="Ip35"/>
        <Reactant specieID="PP1"/>
	<Product specieID="Ip35PP1"/>

	<forwardRate>0.001e-3</forwardRate>
	<reverseRate>0.0011e-3</reverseRate>
	<Q10>0.2</Q10>
    </Reaction>

    <!--4) Ip35 + PP2B <-> Ip35pp2b -->
    <Reaction name = "Ip35pp2b_bind" id="Ip35pp2b_bind">
	<Reactant specieID="Ip35"/>
        <Reactant specieID="PP2BCaMCa4"/>
	<Product specieID="Ip35PP2BCaMCa4"/>

	<forwardRate>0.00233e-3</forwardRate>
	<reverseRate>11.2e-3</reverseRate>
	<Q10>0.2</Q10>
    </Reaction>

    <!--5) Ip35pp2b -> I1 + PP2B -->
    <Reaction name = "Ip35pp2b_reac" id="Ip35pp2b_reac">
	<Reactant specieID="Ip35PP2BCaMCa4"/>
        <Product specieID="I1"/>
	<Product specieID="PP2BCaMCa4"/>

	<forwardRate>2.8e-3</forwardRate>
	<reverseRate>0</reverseRate>
	<Q10>0.2</Q10>
    </Reaction>

    <!--6) Ip35pp1 + PP2B <-> Ip35p1p2 -->
    <Reaction name = "Ip35pp1_bind" id="Ip35pp1_bind">
	<Reactant specieID="Ip35PP1"/>
        <Reactant specieID="PP2BCaMCa4"/>
	<Product specieID="Ip35PP1PP2BCaMCa4"/>

	<forwardRate>0.00233e-3</forwardRate>
	<reverseRate>11.2e-3</reverseRate>
	<Q10>0.2</Q10>
    </Reaction>

    <!--7a) Ip35p1p2 -> I1 + PP1PP2B -->
    <Reaction name = "Ip35p1p2_reac" id="Ip35p1p2_reac">
	<Reactant specieID="Ip35PP1PP2BCaMCa4"/>
        <Product specieID="I1"/>
        <Product specieID="PP1PP2BCaMCa4"/>

	<forwardRate>2.8e-3</forwardRate>
	<reverseRate>0</reverseRate>
	<Q10>0.2</Q10>
    </Reaction>

 <!--7b) PP1PP2B -> PP1 + PP2B-->
    <Reaction name = "PP1PP2CaMCa4_diss" id="PP1PP2CaMCa4_diss">
	<Reactant specieID="PP1PP2BCaMCa4"/>
        <Product specieID="PP1"/>
	<Product specieID="PP2BCaMCa4"/>

	<forwardRate>1.5e-3</forwardRate>
	<reverseRate>0</reverseRate>
	<Q10>0.2</Q10>
    </Reaction>


<!-- PDE Part -->

<!--1) PDE1 + CaMCa4 <-> PDE1Cam -->
       <Reaction name = "PDE1CaMCa4_bind" id="PDE1CaMCa4_bind">
	<Reactant specieID="PDE1"/>
	<Reactant specieID="CaMCa4"/>
	<Product specieID="PDE1CaMCa4"/>

	<forwardRate>0.1e-3</forwardRate>
	<reverseRate>1e-3</reverseRate>
	<Q10>0.2</Q10>
    </Reaction>

<!--2) PDE1Cam + cAMP <-> PDE1Cam_cAMP(=PDE1cAMP) -->
       <Reaction name = "PDE1CaMCa4cAMP_bind" id="PDE1CaMCa4cAMP_bind">
	<Reactant specieID="PDE1CaMCa4"/>
	<Reactant specieID="cAMP"/>
	<Product specieID="PDE1CaMCa4cAMP"/>

	<forwardRate>0.0046e-3</forwardRate>
	<reverseRate>44e-3</reverseRate>
	<Q10>0.2</Q10>
    </Reaction>

<!--3) PDE1cAMP -> PDE1Cam + AMP -->
       <Reaction name = "PDE1cAMP_disso" id="PDE1cAMP_disso">
	<Reactant specieID="PDE1CaMCa4cAMP"/>
	<Product specieID="PDE1CaMCa4"/>
	<Product specieID="AMP"/>

	<forwardRate>11e-3</forwardRate>
	<reverseRate>0</reverseRate>
	<Q10>0.2</Q10>
    </Reaction>


<!--6) AMP -> ATP  -->
       <Reaction name = "ATP_regen" id="ATP_regen">
	<Reactant specieID="AMP"/>
	<Product specieID="ATP"/>

	<forwardRate>1e-3</forwardRate>
	<reverseRate>0</reverseRate>
	<Q10>0.2</Q10>
    </Reaction>

<!-- Below PDE4B/D reactions from Rodrigo:PKAc compete with I1 and PDE4B/D -->
<!-- Current affinity with PKAc to PDE4B/D too high so nothing left binding for I1-->
<!-- Andrew 10/29/10: Condensed all PDE4B/D to PDE4 -->
    <!-- 07)  cAMP + PDE4  <-> PDE4cAMP -->
    <Reaction name = "PDE4 enzyme1" id="PDE4bind">
        <Reactant specieID="PDE4"           />
        <Reactant specieID="cAMP"            />
        <Product  specieID="PDE4cAMP"       />
        <forwardRate> 0.02166e-03  </forwardRate>
        <reverseRate> 68.950e-03    </reverseRate>
        <Q10>         0.2          </Q10>
    </Reaction>

    <!-- 08)  PDE4cAMP -> AMP + PDE4 -->
    <Reaction name = "PDE4 actvcomp" id="PDE4cat">
        <Reactant specieID="PDE4cAMP"       />
        <Product  specieID="PDE4"           />
        <Product  specieID="AMP"             />
        <forwardRate> 17.233e-03    </forwardRate>
        <reverseRate> 0            </reverseRate>
        <Q10>         0.2          </Q10>
    </Reaction>

    <!-- 09)  PKAc + PDE4 -> PKAcPDE4 -->
    <Reaction name = "PDE4 phosp1" id="phospPDE41">
        <Reactant specieID="PKAc"            />
        <Reactant specieID="PDE4"           />
        <Product  specieID="PKAcPDE4"       />
        <forwardRate> 0.00428e-04  </forwardRate>
        <reverseRate> 5.6e-04      </reverseRate>
        <Q10>         0.2          </Q10>
    </Reaction>

    <!-- 10)  PKAcPDE4 -> PKAc + pPDE4 -->
    <Reaction name = "PDE4 phosp2" id="phospPDE42">
        <Reactant specieID="PKAcPDE4"       />
        <Product  specieID="pPDE4"          />
        <Product  specieID="PKAc"            />
        <forwardRate> 1.25e-04     </forwardRate>
        <reverseRate> 0            </reverseRate>
        <Q10>         0.2          </Q10>
    </Reaction>

    <!-- 11)  pPDE4 -> PDE4 -->
    <Reaction name = "PDE4 d_phosp" id="dphospPDE4">
        <Reactant specieID="pPDE4"          />
        <Product  specieID="PDE4"           />
        <forwardRate> 0.25e-04     </forwardRate>
        <reverseRate> 0            </reverseRate>
        <Q10>         0.2          </Q10>
    </Reaction>

    <!-- 12)  cAMP + pPDE4  <-> pPDE4cAMP -->
    <Reaction name = "pPDE4 enzyme1" id="pPDE4bind">
        <Reactant specieID="pPDE4"           />
        <Reactant specieID="cAMP"             />
        <Product  specieID="pPDE4cAMP"       />
        <forwardRate> 0.04332e-03  </forwardRate>
        <reverseRate> 137.90e-03    </reverseRate>
        <Q10>         0.2          </Q10>
    </Reaction>

    <!-- 13)  pPDE4cAMP -> AMP + pPDE4 -->
    <Reaction name = "pPDE4 actvcomp" id="pPDE4cat">
        <Reactant specieID="pPDE4cAMP"       />
        <Product  specieID="pPDE4"           />
        <Product  specieID="AMP"              />
        <forwardRate> 34.467e-03    </forwardRate>
        <reverseRate> 0            </reverseRate>
        <Q10>         0.2          </Q10>
    </Reaction>

    <!-- 21)  PDE4cAMP + PKAc  <-> PKAc_PDE4_cAMP -->
    <Reaction name = "PKAcPDE4cAMP-bind" id="PKAcPDE4cAMP-bind">
        <Reactant specieID="PDE4cAMP"        />
        <Reactant specieID="PKAc"             />
        <Product  specieID="PKAcPDE4cAMP"  />
        <forwardRate> 0.00428e-04  </forwardRate>
        <reverseRate> 5.6e-04      </reverseRate>
        <Q10>         0.2          </Q10>
    </Reaction>

    <!-- 22)  PKAcPDE4cAMP -> pPDE4cAMP + PKAc -->
    <Reaction name = "PKAcPDE4cAMP-diss" id="PKAcPDE4cAMP-diss">
        <Reactant specieID="PKAcPDE4cAMP"  />
        <Product  specieID="pPDE4cAMP"       />
        <Product  specieID="PKAc"             />
        <forwardRate> 1.25e-04     </forwardRate>
        <reverseRate> 0            </reverseRate>
        <Q10>         0.2          </Q10>
    </Reaction>


<!-- Rolipram reactions -->

    <!-- 1) PDE4 + rolipram -> PDE4_rolipram -->
<!--    <Reaction name = "PDE4_Roli_bind" id="PDE4_Roli_bind">
        <Reactant specieID="Roli"       />
        <Reactant specieID="PDE4"       />
        <Product  specieID="PDE4Roli"           />
       <forwardRate>  0.4216e-03 </forwardRate>
        <reverseRate> 9.5e-03          </reverseRate>
        <Q10>         0.2        </Q10>
    </Reaction>
-->
    <!-- 2. pPDE4 + rolipram -> pPDE4_rolipram -->
<!--    <Reaction name = "pPDE4_Roli_bind" id="pPDE4_Roli_bind">
        <Reactant specieID="Roli"       />
        <Reactant specieID="pPDE4"       />
        <Product  specieID="pPDE4Roli"           />
       <forwardRate>  0.4216e-03 </forwardRate>
        <reverseRate> 9.5e-03          </reverseRate>
        <Q10>         0.2        </Q10>
    </Reaction>
-->


<!--11c) PKAcAMP4 <-> PKAr + 2PKAc -->
    <Reaction name = "PKAcAMP4diss2" id="PKAcAMP4diss2">
	<Reactant specieID="PKAcAMP4"/>
	<Product specieID="PKAr"/>
	<Product specieID="PKAc" n="2"/>

	<forwardRate>0.0016e-3</forwardRate>
	<reverseRate>0.00017e-3</reverseRate>
	<Q10>0.2</Q10>
    </Reaction>


<!-- These are the new dynredist reactions (07/19/2013) -->

<!--Release of PDE4D5 forms from cytosolic AKAPs -->
<!-- 1a1. AKAPcyPDE4D5 + 2cAMP <-> AKAPcycAMP2PDE4D5 -->
	<Reaction name="AKAPcyPDE4D5diss1" id="AKAPcyPDE4D5diss1">
	<Reactant specieID="AKAPcyPDE4D5"/>
	<Reactant specieID="cAMP" n="2"/>
	<Product specieID="AKAPcycAMP2PDE4D5"/>
	
	<forwardRate>8.6956e-08</forwardRate>
	<reverseRate>0.02e-03</reverseRate>
	<Q10>0.2</Q10>
	</Reaction>

<!-- 1a2. AKAPcycAMP2PDE4D5 + 2cAMP <-> AKAPcycAMP4PDE4D5 -->
	<Reaction name="AKAPcyPDE4D5diss2" id="AKAPcyPDE4D5diss2">
	<Reactant specieID="AKAPcycAMP2PDE4D5"/>
	<Reactant specieID="cAMP" n="2"/>
	<Product specieID="AKAPcycAMP4PDE4D5"/>
	
	<forwardRate>11.5406e-08</forwardRate>
	<reverseRate>0.2e-03</reverseRate>
	<Q10>0.2</Q10>
	</Reaction>

<!-- 1a3. AKAPcycAMP4PDE4D5 <-> AKAPcycAMP4 + PDE4D5 -->
	<Reaction name="AKAPcyPDE4D5diss3" id="AKAPcyPDE4D5diss3">
	<Reactant specieID="AKAPcycAMP4PDE4D5"/>
	<Product specieID="AKAPcycAMP4"/>
	<Product specieID="PDE4D5"/>
	
	<forwardRate>0.0016e-02</forwardRate>
	<reverseRate>0.00017e-02</reverseRate>
	<Q10>0.2</Q10>
	</Reaction>

<!-- 1b1. AKAPcyPDE4D5cAMP + 2cAMP <-> AKAPcycAMP2PDE4D5cAMP -->
	<Reaction name="AKAPcyPDE4D5cAMPdiss1" id="AKAPcyPDE4D5cAMPdiss1">
	<Reactant specieID="AKAPcyPDE4D5cAMP"/>
	<Reactant specieID="cAMP" n="2"/>
	<Product specieID="AKAPcycAMP2PDE4D5cAMP"/>
	
	<forwardRate>8.6956e-08</forwardRate>
	<reverseRate>0.02e-03</reverseRate>
	<Q10>0.2</Q10>
	</Reaction>

<!-- 1b2. AKAPcycAMP2PDE4D5cAMP + 2cAMP <-> AKAPcycAMP4PDE4D5cAMP -->
	<Reaction name="AKAPcyPDE4D5cAMPdiss2" id="AKAPcyPDE4D5cAMPdiss2">
	<Reactant specieID="AKAPcycAMP2PDE4D5cAMP"/>
	<Reactant specieID="cAMP" n="2"/>
	<Product specieID="AKAPcycAMP4PDE4D5cAMP"/>
	
	<forwardRate>11.5406e-08</forwardRate>
	<reverseRate>0.2e-03</reverseRate>
	<Q10>0.2</Q10>
	</Reaction>

<!-- 1b3. AKAPcycAMP4PDE4D5cAMP <-> AKAPcycAMP4 + PDE4D5cAMP -->
	<Reaction name="AKAPcyPDE4D5cAMPdiss3" id="AKAPcyPDE4D5cAMPdiss3">
	<Reactant specieID="AKAPcycAMP4PDE4D5cAMP"/>
	<Product specieID="AKAPcycAMP4"/>
	<Product specieID="PDE4D5cAMP"/>
	
	<forwardRate>0.0016e-02</forwardRate>
	<reverseRate>0.00017e-02</reverseRate>
	<Q10>0.2</Q10>
	</Reaction>

<!-- 1c1. AKAPcypPDE4D5 + 2cAMP <-> AKAPcycAMP2pPDE4D5 -->
	<Reaction name="AKAPcypPDE4D5diss1" id="AKAPcypPDE4D5diss1">
	<Reactant specieID="AKAPcypPDE4D5"/>
	<Reactant specieID="cAMP" n="2"/>
	<Product specieID="AKAPcycAMP2pPDE4D5"/>
	
	<forwardRate>8.6956e-08</forwardRate>
	<reverseRate>0.02e-03</reverseRate>
	<Q10>0.2</Q10>
	</Reaction>

<!-- 1c2. AKAPcycAMP2pPDE4D5 + 2cAMP <-> AKAPcycAMP4pPDE4D5 -->
	<Reaction name="AKAPcypPDE4D5diss2" id="AKAPcypPDE4D5diss2">
	<Reactant specieID="AKAPcycAMP2pPDE4D5"/>
	<Reactant specieID="cAMP" n="2"/>
	<Product specieID="AKAPcycAMP4pPDE4D5"/>
	
	<forwardRate>11.5406e-08</forwardRate>
	<reverseRate>0.2e-03</reverseRate>
	<Q10>0.2</Q10>
	</Reaction>

<!-- 1c3. AKAPcycAMP4pPDE4D5 <-> AKAPcycAMP4 + pPDE4D5 -->
	<Reaction name="AKAPcypPDE4D5diss3" id="AKAPcypPDE4D5diss3">
	<Reactant specieID="AKAPcycAMP4pPDE4D5"/>
	<Product specieID="AKAPcycAMP4"/>
	<Product specieID="pPDE4D5"/>
	
	<forwardRate>0.0016e-02</forwardRate>
	<reverseRate>0.00017e-02</reverseRate>
	<Q10>0.2</Q10>
	</Reaction>

<!-- 1d1. AKAPcypPDE4D5cAMP + 2cAMP <-> AKAPcycAMP2pPDE4D5cAMP -->
	<Reaction name="AKAPcypPDE4D5cAMPdiss1" id="AKAPcypPDE4D5cAMPdiss1">
	<Reactant specieID="AKAPcypPDE4D5cAMP"/>
	<Reactant specieID="cAMP" n="2"/>
	<Product specieID="AKAPcycAMP2pPDE4D5cAMP"/>
	
	<forwardRate>8.6956e-08</forwardRate>
	<reverseRate>0.02e-03</reverseRate>
	<Q10>0.2</Q10>
	</Reaction>

<!-- 1d2. AKAPcycAMP2pPDE4D5cAMP + 2cAMP <-> AKAPcycAMP4pPDE4D5cAMP -->
	<Reaction name="AKAPcypPDE4D5cAMPdiss2" id="AKAPcypPDE4D5cAMPdiss2">
	<Reactant specieID="AKAPcycAMP2pPDE4D5cAMP"/>
	<Reactant specieID="cAMP" n="2"/>
	<Product specieID="AKAPcycAMP4pPDE4D5cAMP"/>
	
	<forwardRate>11.5406e-08</forwardRate>
	<reverseRate>0.2e-03</reverseRate>
	<Q10>0.2</Q10>
	</Reaction>

<!-- 1d3. AKAPcycAMP4pPDE4D5cAMP <-> AKAPcycAMP4 + pPDE4D5cAMP -->
	<Reaction name="AKAPcypPDE4D5cAMPdiss3" id="AKAPcypPDE4D5cAMPdiss3">
	<Reactant specieID="AKAPcycAMP4pPDE4D5cAMP"/>
	<Product specieID="AKAPcycAMP4"/>
	<Product specieID="pPDE4D5cAMP"/>
	
	<forwardRate>0.0016e-02</forwardRate>
	<reverseRate>0.00017e-02</reverseRate>
	<Q10>0.2</Q10>
	</Reaction>

<!--Hydrolysis of cAMP by cytosolic AKAP-bound PDE4D5 forms-->
<!-- 2a1. AKAPcyPDE4D5 + cAMP <-> AKAPcyPDE4D5cAMP -->
	<Reaction name="AKAPcyPDE4D5hydr1" id="AKAPcyPDE4D5hydr1">
	<Reactant specieID="AKAPcyPDE4D5"/>
	<Reactant specieID="cAMP"/>
	<Product specieID="AKAPcyPDE4D5cAMP"/>
	
	<forwardRate>0.02166e-03</forwardRate>
	<reverseRate>68.950e-03</reverseRate>
	<Q10>0.2</Q10>
	</Reaction>

<!-- 2a2. AKAPcyPDE4D5cAMP -> AKAPcyPDE4D5 + AMP -->
	<Reaction name="AKAPcyPDE4D5hydr2" id="AKAPcyPDE4D5hydr2">
	<Reactant specieID="AKAPcyPDE4D5cAMP"/>
	<Product specieID="AKAPcyPDE4D5"/>
	<Product specieID="AMP"/>
	
	<forwardRate>17.233e-03</forwardRate>
	<reverseRate>0</reverseRate>
	<Q10>0.2</Q10>
	</Reaction>

<!-- 2b1. AKAPcypPDE4D5 + cAMP <-> AKAPcypPDE4D5cAMP -->
	<Reaction name="AKAPcypPDE4D5hydr1" id="AKAPcypPDE4D5hydr1">
	<Reactant specieID="AKAPcypPDE4D5"/>
	<Reactant specieID="cAMP"/>
	<Product specieID="AKAPcypPDE4D5cAMP"/>
	
	<forwardRate>0.04332e-03</forwardRate>
	<reverseRate>137.9e-03</reverseRate>
	<Q10>0.2</Q10>
	</Reaction>

<!-- 2b2. AKAPcypPDE4D5cAMP -> AKAPcypPDE4D5 + AMP -->
	<Reaction name="AKAPcypPDE4D5hydr2" id="AKAPcypPDE4D5hydr2">
	<Reactant specieID="AKAPcypPDE4D5cAMP"/>
	<Product specieID="AKAPcypPDE4D5"/>
	<Product specieID="AMP"/>
	
	<forwardRate>34.467e-03</forwardRate>
	<reverseRate>0</reverseRate>
	<Q10>0.2</Q10>
	</Reaction>
	
<!--Hydrolysis of cAMP by free PDE4D5 forms-->
<!-- 3a1. PDE4D5 + cAMP <-> PDE4D5cAMP -->
	<Reaction name="PDE4D5hydr1" id="PDE4D5hydr1">
	<Reactant specieID="PDE4D5"/>
	<Reactant specieID="cAMP"/>
	<Product specieID="PDE4D5cAMP"/>
	
	<forwardRate>0.02166e-03</forwardRate>
	<reverseRate>68.950e-03</reverseRate>
	<Q10>0.2</Q10>
	</Reaction>
	
<!-- 3a2. PDE4D5cAMP -> PDE4D5 + AMP -->
	<Reaction name="PDE4D5hydr2" id="PDE4D5hydr2">
	<Reactant specieID="PDE4D5cAMP"/>
	<Product specieID="PDE4D5"/>
	<Product specieID="AMP"/>
	
	<forwardRate>17.233e-03</forwardRate>
	<reverseRate>0</reverseRate>
	<Q10>0.2</Q10>
	</Reaction>

<!-- 3b1. pPDE4D5 + cAMP <-> pPDE4D5cAMP -->
	<Reaction name="pPDE4D5hydr1" id="pPDE4D5hydr1">
	<Reactant specieID="pPDE4D5"/>
	<Reactant specieID="cAMP"/>
	<Product specieID="pPDE4D5cAMP"/>
	
	<forwardRate>0.04332e-03</forwardRate>
	<reverseRate>137.9e-03</reverseRate>
	<Q10>0.2</Q10>
	</Reaction>
	
<!-- 3b2. pPDE4D5cAMP -> pPDE4D5 + AMP -->
	<Reaction name="pPDE4D5hydr2" id="pPDE4D5hydr2">
	<Reactant specieID="pPDE4D5cAMP"/>
	<Product specieID="pPDE4D5"/>
	<Product specieID="AMP"/>
	
	<forwardRate>34.467e-03</forwardRate>
	<reverseRate>0</reverseRate>
	<Q10>0.2</Q10>
	</Reaction>

<!--Phosphorylation of free PDE4D5 forms-->
<!-- 4a1. PKAc + PDE4D5 <-> PKAcPDE4D5 -->
	<Reaction name="PDE4D5phos1" id="PDE4D5phos1">
	<Reactant specieID="PDE4D5"/>
	<Reactant specieID="PKAc"/>
	<Product specieID="PKAcPDE4D5"/>
	
	<forwardRate>0.00128e-03</forwardRate>
	<reverseRate>1.68e-03</reverseRate>
	<Q10>0.2</Q10>
	</Reaction>
	
<!-- 4a2. PKAcPDE4D5 -> pPDE4D5 + PKAc -->
	<Reaction name="PDE4D5phos2" id="PDE4D5phos2">
	<Reactant specieID="PKAcPDE4D5"/>
	<Product specieID="pPDE4D5"/>
	<Product specieID="PKAc"/>
	
	<forwardRate>0.375e-03</forwardRate>
	<reverseRate>0</reverseRate>
	<Q10>0.2</Q10>
	</Reaction>
	
<!-- 4b1. PKAc + PDE4D5cAMP <-> PKAcPDE4D5cAMP -->
	<Reaction name="PDE4D5cAMPphos1" id="PDE4D5cAMPphos1">
	<Reactant specieID="PDE4D5cAMP"/>
	<Reactant specieID="PKAc"/>
	<Product specieID="PKAcPDE4D5cAMP"/>
	
	<forwardRate>0.00128e-03</forwardRate>
	<reverseRate>1.68e-03</reverseRate>
	<Q10>0.2</Q10>
	</Reaction>
	
<!-- 4b2. PKAcPDE4D5cAMP -> pPDE4D5cAMP + PKAc -->
	<Reaction name="PDE4D5cAMPphos2" id="PDE4D5cAMPphos2">
	<Reactant specieID="PKAcPDE4D5cAMP"/>
	<Product specieID="pPDE4D5cAMP"/>
	<Product specieID="PKAc"/>
	
	<forwardRate>0.375e-03</forwardRate>
	<reverseRate>0</reverseRate>
	<Q10>0.2</Q10>
	</Reaction>

<!--Phosphorylation of cytosolic AKAP-bound PDE4D5 forms-->
<!-- 4c1. PKAc + AKAPcyPDE4D5 <-> AKAPcyPKAcPDE4D5 -->
	<Reaction name="AKAPcyPDE4D5phos1" id="AKAPcyPDE4D5phos1">
	<Reactant specieID="PKAc"/>
	<Reactant specieID="AKAPcyPDE4D5"/>
	<Product specieID="AKAPcyPKAcPDE4D5"/>
	
	<forwardRate>0.00128e-03</forwardRate>
	<reverseRate>1.68e-03</reverseRate>
	<Q10>0.2</Q10>
	</Reaction>
	
<!-- 4c2. AKAPcyPKAcPDE4D5 -> AKAPcypPDE4D5 + PKAc -->
	<Reaction name="AKAPcyPDE4D5phos2" id="AKAPcyPDE4D5phos2">
	<Reactant specieID="AKAPcyPKAcPDE4D5"/>
	<Product specieID="AKAPcypPDE4D5"/>
	<Product specieID="PKAc"/>
	
	<forwardRate>0.375e-03</forwardRate>
	<reverseRate>0</reverseRate>
	<Q10>0.2</Q10>
	</Reaction>
	
<!-- 4d1. PKAc + AKAPcyPDE4D5cAMP <-> AKAPcyPKAcPDE4D5cAMP -->
	<Reaction name="AKAPcyPDE4D5cAMPphos1" id="AKAPcyPDE4D5cAMPphos1">
	<Reactant specieID="PKAc"/>
	<Reactant specieID="AKAPcyPDE4D5cAMP"/>
	<Product specieID="AKAPcyPKAcPDE4D5cAMP"/>
	
	<forwardRate>0.00128e-03</forwardRate>
	<reverseRate>1.68e-03</reverseRate>
	<Q10>0.2</Q10>
	</Reaction>
	
<!-- 4d2. AKAPcyPKAcPDE4D5cAMP -> AKAPcypPDE4D5cAMP + PKAc -->
	<Reaction name="AKAPcyPDE4D5cAMPphos2" id="AKAPcyPDE4D5cAMPphos2">
	<Reactant specieID="AKAPcyPKAcPDE4D5cAMP"/>
	<Product specieID="AKAPcypPDE4D5cAMP"/>
	<Product specieID="PKAc"/>
	
	<forwardRate>0.375e-03</forwardRate>
	<reverseRate>0</reverseRate>
	<Q10>0.2</Q10>
	</Reaction>
	
<!--Binding of PDE4D5 forms to submembrane AKAPs-->
<!-- 5a. PDE4D5 + AKAPsm <-> AKAPsmPDE4D5 -->
	<Reaction name="PDE4D5bindAKAPsm" id="PDE4D5bindAKAPsm">
	<Reactant specieID="PDE4D5"/>
	<Reactant specieID="AKAPsm"/>
	<Product specieID="AKAPsmPDE4D5"/>
	
	<forwardRate>0.00017e-02</forwardRate>
	<reverseRate>0.0016e-02</reverseRate>
	<Q10>0.2</Q10>
	</Reaction>	
	
<!-- 5b. PDE4D5cAMP + AKAPsm <-> AKAPsmPDE4D5cAMP -->
	<Reaction name="PDE4D5cAMPbindAKAPsm" id="PDE4D5cAMPbindAKAPsm">
	<Reactant specieID="PDE4D5cAMP"/>
	<Reactant specieID="AKAPsm"/>
	<Product specieID="AKAPsmPDE4D5cAMP"/>
	
	<forwardRate>0.00017e-02</forwardRate>
	<reverseRate>0.0016e-02</reverseRate>
	<Q10>0.2</Q10>
	</Reaction>

<!-- 5c. pPDE4D5 + AKAPsm <-> AKAPsmpPDE4D5 -->
	<Reaction name="pPDE4D5bindAKAPsm" id="pPDE4D5bindAKAPsm">
	<Reactant specieID="pPDE4D5"/>
	<Reactant specieID="AKAPsm"/>
	<Product specieID="AKAPsmpPDE4D5"/>
	
	<forwardRate>0.00017e-02</forwardRate>
	<reverseRate>0.0016e-02</reverseRate>
	<Q10>0.2</Q10>
	</Reaction>	
	
<!-- 5d. pPDE4D5cAMP + AKAPsm <-> AKAPsmpPDE4D5cAMP -->
	<Reaction name="pPDE4D5cAMPbindAKAPsm" id="pPDE4D5cAMPbindAKAPsm">
	<Reactant specieID="pPDE4D5cAMP"/>
	<Reactant specieID="AKAPsm"/>
	<Product specieID="AKAPsmpPDE4D5cAMP"/>
	
	<forwardRate>0.00017e-02</forwardRate>
	<reverseRate>0.0016e-02</reverseRate>
<!--<forwardRate>4.35e-08</forwardRate>
	<reverseRate>10.0e-08</reverseRate>
--> <Q10>0.2</Q10>
	</Reaction>
	
<!--Hydrolysis of cAMP by submembrane AKAP-bound PDE4D5 forms-->
<!-- 6a1. AKAPsmPDE4D5 + cAMP <-> AKAPsmPDE4D5cAMP -->
	<Reaction name="AKAPsmPDE4D5hydr1" id="AKAPsmPDE4D5hydr1">
	<Reactant specieID="AKAPsmPDE4D5"/>
	<Reactant specieID="cAMP"/>
	<Product specieID="AKAPsmPDE4D5cAMP"/>
	
	<forwardRate>0.2166e-03</forwardRate>
	<reverseRate>689.5e-03</reverseRate>
	<Q10>0.2</Q10>
	</Reaction>
	
<!-- 6a2. AKAPsmPDE4D5cAMP -> AKAPsmPDE4D5 + AMP -->
	<Reaction name="AKAPsmPDE4D5cAMPhydr2" id="AKAPsmPDE4D5cAMPhydr2">
	<Reactant specieID="AKAPsmPDE4D5cAMP"/>
	<Product specieID="AKAPsmPDE4D5"/>
	<Product specieID="AMP"/>
	
	<forwardRate>172.33e-03</forwardRate>
	<reverseRate>0</reverseRate>
	<Q10>0.2</Q10>
	</Reaction>
	
<!-- 6b1. AKAPsmpPDE4D5 + cAMP <-> AKAPsmpPDE4D5cAMP -->
	<Reaction name="AKAPsmpPDE4D5hydr1" id="AKAPsmpPDE4D5hydr1">
	<Reactant specieID="AKAPsmpPDE4D5"/>
	<Reactant specieID="cAMP"/>
	<Product specieID="AKAPsmpPDE4D5cAMP"/>
	
	<forwardRate>0.4332e-03</forwardRate>
	<reverseRate>1379e-03</reverseRate>
	<Q10>0.2</Q10>
	</Reaction>
	
<!-- 6b2. AKAPsmpPDE4D5cAMP -> AKAPsmpPDE4D5 + AMP -->
	<Reaction name="AKAPsmpPDE4D5cAMPhydr2" id="AKAPsmpPDE4D5cAMPhydr2">
	<Reactant specieID="AKAPsmpPDE4D5cAMP"/>
	<Product specieID="AKAPsmpPDE4D5"/>
	<Product specieID="AMP"/>
	
	<forwardRate>344.67e-03</forwardRate>
	<reverseRate>0</reverseRate>
	<Q10>0.2</Q10>
	</Reaction>

<!--Phosphorylation of submembrane AKAP-bound PDE4D5 forms-->
<!-- 7a1. AKAPsmPDE4D5 + PKAc <-> AKAPsmPKAcPDE4D5 -->
	<Reaction name="AKAPsmPDE4D5phos1" id="AKAPsmPDE4D5phos1">
	<Reactant specieID="AKAPsmPDE4D5"/>
	<Reactant specieID="PKAc"/>
	<Product specieID="AKAPsmPKAcPDE4D5"/>
	
	<forwardRate>0.00128e-03</forwardRate>
	<reverseRate>1.68e-03</reverseRate>
	<Q10>0.2</Q10>
	</Reaction>

<!-- 7a2. AKAPsmPKAcPDE4D5 -> AKAPsmpPDE4D5 + PKAc -->
	<Reaction name="AKAPsmPDE4D5phos2" id="AKAPsmPDE4D5phos2">
	<Reactant specieID="AKAPsmPKAcPDE4D5"/>
	<Product specieID="AKAPsmpPDE4D5"/>
	<Product specieID="PKAc"/>
	
	<forwardRate>0.375e-03</forwardRate>
	<reverseRate>0</reverseRate>
	<Q10>0.2</Q10>
	</Reaction>

<!-- 7b1. AKAPsmPDE4D5cAMP + PKAc <-> AKAPsmPKAcPDE4D5cAMP -->
	<Reaction name="AKAPsmPDE4D5cAMPphos1" id="AKAPsmPDE4D5cAMPphos1">
	<Reactant specieID="AKAPsmPDE4D5cAMP"/>
	<Reactant specieID="PKAc"/>
	<Product specieID="AKAPsmPKAcPDE4D5cAMP"/>
	
	<forwardRate>0.00128e-03</forwardRate>
	<reverseRate>1.68e-03</reverseRate>
	<Q10>0.2</Q10>
	</Reaction>

<!-- 7b2. AKAPsmPKAcPDE4D5cAMP -> AKAPsmpPDE4D5cAMP + PKAc -->
	<Reaction name="AKAPsmPDE4D5cAMPphos2" id="AKAPsmPDE4D5cAMPphos2">
	<Reactant specieID="AKAPsmPKAcPDE4D5cAMP"/>
	<Product specieID="AKAPsmpPDE4D5cAMP"/>
	<Product specieID="PKAc"/>
	
	<forwardRate>0.375e-03</forwardRate>
	<reverseRate>0</reverseRate>
	<Q10>0.2</Q10>
	</Reaction>

<!--Dephosphorylation of PDE4D5 forms-->
<!-- 8a. pPDE4D5 -> PDE4D5 -->
	<Reaction name="pPDE4D5dephos" id="pPDE4D5dephos">
	<Reactant specieID="pPDE4D5"/>
	<Product specieID="PDE4D5"/>
	
	<forwardRate>0.25e-04</forwardRate>
	<reverseRate>0</reverseRate>
	<Q10>0.2</Q10>
	</Reaction>

<!-- 8b. AKAPcypPDE4D5 -> AKAPcyPDE4D5 -->
	<Reaction name="AKAPcypPDE4D5dephos" id="AKAPcypPDE4D5dephos">
	<Reactant specieID="AKAPcypPDE4D5"/>
	<Product specieID="AKAPcyPDE4D5"/>
	
	<forwardRate>0.25e-04</forwardRate>
	<reverseRate>0</reverseRate>
	<Q10>0.2</Q10>
	</Reaction>

<!-- 8c. AKAPsmpPDE4D5 -> AKAPsmPDE4D5 -->
	<Reaction name="AKAPsmpPDE4D5dephos" id="AKAPsmpPDE4D5dephos">
	<Reactant specieID="AKAPsmpPDE4D5"/>
	<Product specieID="AKAPsmPDE4D5"/>
	
	<forwardRate>0.25e-04</forwardRate>
	<reverseRate>0</reverseRate>
	<Q10>0.2</Q10>
	</Reaction>

</ReactionScheme>
