# Supplementary material for: Control of βAR- and N-methyl-D-aspartate (NMDA) Receptor-Dependent cAMP Dynamics in Hippocampal Neurons
Source: PLoS Comput Biol. 2016 Feb 22;12(2):e1004735. doi: 10.1371/journal.pcbi.1004735 (PMC4763502; doi:10.1371/journal.pcbi.1004735)
Supplement: S1 File — These files are identical to the files on modelDB. (TGZ) [file pcbi.1004735.s002.tgz › fixedslowGsdeg/Stim_0027_0016_1tr_stimat100s_ISO_r0.02147d1s_then_Cabath_r5.0_Castimat220s_1000s.xml]

<StimulationSet>

    <!-- the injectionSite must match a regionLabel defined in the morphology -->
   

<!-- //////////////////////////////////////////////////////////////////////////////////////////////////////// -->

<!-- Ca2+ stim, First rate -->

<InjectionStim specieID="Ca" injectionSite="sa1[0].pointA">
        <onset>220000</onset>
	<duration>780000</duration>
	<rate>5.0</rate>
        <end>1000000</end>  
       
  </InjectionStim>

<InjectionStim specieID="Ca" injectionSite="sa1[1].pointA">
        <onset>220000</onset>
	<duration>780000</duration>
	<rate>5.0</rate>
        <end>1000000</end>  
       
  </InjectionStim>

<InjectionStim specieID="Ca" injectionSite="sa1[2].pointA">
        <onset>220000</onset>
	<duration>780000</duration>
	<rate>5.0</rate>
        <end>1000000</end>  
       
  </InjectionStim>

<InjectionStim specieID="Ca" injectionSite="sa1[3].pointA">
        <onset>220000</onset>
	<duration>780000</duration>
	<rate>5.0</rate>
        <end>1000000</end>  
       
  </InjectionStim>

<InjectionStim specieID="Ca" injectionSite="sa1[4].pointA">
        <onset>220000</onset>
	<duration>780000</duration>
	<rate>5.0</rate>
        <end>1000000</end>  
       
  </InjectionStim>

<InjectionStim specieID="Ca" injectionSite="sa1[5].pointA">
        <onset>220000</onset>
	<duration>780000</duration>
	<rate>5.0</rate>
        <end>1000000</end>  
       
  </InjectionStim>

<InjectionStim specieID="Ca" injectionSite="sa1[6].pointA">
        <onset>220000</onset>
	<duration>780000</duration>
	<rate>5.0</rate>
        <end>1000000</end>  
       
  </InjectionStim>

<InjectionStim specieID="Ca" injectionSite="sa1[7].pointA">
        <onset>220000</onset>
	<duration>780000</duration>
	<rate>5.0</rate>
        <end>1000000</end>  
       
  </InjectionStim>

<InjectionStim specieID="Ca" injectionSite="sa1[8].pointA">
        <onset>220000</onset>
	<duration>780000</duration>
	<rate>5.0</rate>
        <end>1000000</end>  
       
  </InjectionStim>

<InjectionStim specieID="Ca" injectionSite="sa1[9].pointA">
        <onset>220000</onset>
	<duration>780000</duration>
	<rate>5.0</rate>
        <end>1000000</end>  
       
  </InjectionStim>

<InjectionStim specieID="Ca" injectionSite="sa1[10].pointA">
        <onset>220000</onset>
	<duration>780000</duration>
	<rate>5.0</rate>
        <end>1000000</end>  
       
  </InjectionStim>

<InjectionStim specieID="Ca" injectionSite="sa1[11].pointA">
        <onset>220000</onset>
	<duration>780000</duration>
	<rate>5.0</rate>
        <end>1000000</end>  
       
  </InjectionStim>

<InjectionStim specieID="Ca" injectionSite="sa1[12].pointA">
        <onset>220000</onset>
	<duration>780000</duration>
	<rate>5.0</rate>
        <end>1000000</end>  
       
  </InjectionStim>

<InjectionStim specieID="Ca" injectionSite="sa1[13].pointA">
        <onset>220000</onset>
	<duration>780000</duration>
	<rate>5.0</rate>
        <end>1000000</end>  
       
  </InjectionStim>

<InjectionStim specieID="Ca" injectionSite="sa1[14].pointA">
        <onset>220000</onset>
	<duration>780000</duration>
	<rate>5.0</rate>
        <end>1000000</end>  
       
  </InjectionStim>

<InjectionStim specieID="Ca" injectionSite="sa1[15].pointA">
        <onset>220000</onset>
	<duration>780000</duration>
	<rate>5.0</rate>
        <end>1000000</end>  
       
  </InjectionStim>

<InjectionStim specieID="Ca" injectionSite="sa1[16].pointA">
        <onset>220000</onset>
	<duration>780000</duration>
	<rate>5.0</rate>
        <end>1000000</end>  
       
  </InjectionStim>

<InjectionStim specieID="Ca" injectionSite="sa1[17].pointA">
        <onset>220000</onset>
	<duration>780000</duration>
	<rate>5.0</rate>
        <end>1000000</end>  
       
  </InjectionStim>

<InjectionStim specieID="Ca" injectionSite="sa1[18].pointA">
        <onset>220000</onset>
	<duration>780000</duration>
	<rate>5.0</rate>
        <end>1000000</end>  
       
  </InjectionStim>

<InjectionStim specieID="Ca" injectionSite="sa1[19].pointA">
        <onset>220000</onset>
	<duration>780000</duration>
	<rate>5.0</rate>
        <end>1000000</end>  
       
  </InjectionStim>


<!-- //////////////////////////////////////////////////////////////////////////////////////////////////////// -->

<!-- ISO Part -->


<InjectionStim specieID="L" injectionSite="sa1[0].pointA">
	  <onset>100000</onset>
	  <duration>1000</duration>
	  <rate>0.02147</rate>
	  <end>101000</end> 
	  
  </InjectionStim>

<InjectionStim specieID="L" injectionSite="sa1[1].pointA">
	  <onset>100000</onset>
	  <duration>1000</duration>
	  <rate>0.02147</rate>
	  <end>101000</end> 
	  
  </InjectionStim>

<InjectionStim specieID="L" injectionSite="sa1[2].pointA">
	  <onset>100000</onset>
	  <duration>1000</duration>
	  <rate>0.02147</rate>
	  <end>101000</end> 
	  
  </InjectionStim>

<InjectionStim specieID="L" injectionSite="sa1[3].pointA">
	  <onset>100000</onset>
	  <duration>1000</duration>
	  <rate>0.02147</rate>
	  <end>101000</end> 
	  
  </InjectionStim>

<InjectionStim specieID="L" injectionSite="sa1[4].pointA">
	  <onset>100000</onset>
	  <duration>1000</duration>
	  <rate>0.02147</rate>
	  <end>101000</end> 
	  
  </InjectionStim>

<InjectionStim specieID="L" injectionSite="sa1[5].pointA">
	  <onset>100000</onset>
	  <duration>1000</duration>
	  <rate>0.02147</rate>
	  <end>101000</end> 
	  
  </InjectionStim>

<InjectionStim specieID="L" injectionSite="sa1[6].pointA">
	  <onset>100000</onset>
	  <duration>1000</duration>
	  <rate>0.02147</rate>
	  <end>101000</end> 
	  
  </InjectionStim>

<InjectionStim specieID="L" injectionSite="sa1[7].pointA">
	  <onset>100000</onset>
	  <duration>1000</duration>
	  <rate>0.02147</rate>
	  <end>101000</end> 
	  
  </InjectionStim>

<InjectionStim specieID="L" injectionSite="sa1[8].pointA">
	  <onset>100000</onset>
	  <duration>1000</duration>
	  <rate>0.02147</rate>
	  <end>101000</end> 
	  
  </InjectionStim>

<InjectionStim specieID="L" injectionSite="sa1[9].pointA">
	  <onset>100000</onset>
	  <duration>1000</duration>
	  <rate>0.02147</rate>
	  <end>101000</end> 
	  
  </InjectionStim>

<InjectionStim specieID="L" injectionSite="sa1[10].pointA">
	  <onset>100000</onset>
	  <duration>1000</duration>
	  <rate>0.02147</rate>
	  <end>101000</end> 
	  
  </InjectionStim>

<InjectionStim specieID="L" injectionSite="sa1[11].pointA">
	  <onset>100000</onset>
	  <duration>1000</duration>
	  <rate>0.02147</rate>
	  <end>101000</end> 
	  
  </InjectionStim>

<InjectionStim specieID="L" injectionSite="sa1[12].pointA">
	  <onset>100000</onset>
	  <duration>1000</duration>
	  <rate>0.02147</rate>
	  <end>101000</end> 
	  
  </InjectionStim>

<InjectionStim specieID="L" injectionSite="sa1[13].pointA">
	  <onset>100000</onset>
	  <duration>1000</duration>
	  <rate>0.02147</rate>
	  <end>101000</end> 
	  
  </InjectionStim>

<InjectionStim specieID="L" injectionSite="sa1[14].pointA">
	  <onset>100000</onset>
	  <duration>1000</duration>
	  <rate>0.02147</rate>
	  <end>101000</end> 
	  
  </InjectionStim>

<InjectionStim specieID="L" injectionSite="sa1[15].pointA">
	  <onset>100000</onset>
	  <duration>1000</duration>
	  <rate>0.02147</rate>
	  <end>101000</end> 
	  
  </InjectionStim>

<InjectionStim specieID="L" injectionSite="sa1[16].pointA">
	  <onset>100000</onset>
	  <duration>1000</duration>
	  <rate>0.02147</rate>
	  <end>101000</end> 
	  
  </InjectionStim>

<InjectionStim specieID="L" injectionSite="sa1[17].pointA">
	  <onset>100000</onset>
	  <duration>1000</duration>
	  <rate>0.02147</rate>
	  <end>101000</end> 
	  
  </InjectionStim>

<InjectionStim specieID="L" injectionSite="sa1[18].pointA">
	  <onset>100000</onset>
	  <duration>1000</duration>
	  <rate>0.02147</rate>
	  <end>101000</end> 
	  
  </InjectionStim>

<InjectionStim specieID="L" injectionSite="sa1[19].pointA">
	  <onset>100000</onset>
	  <duration>1000</duration>
	  <rate>0.02147</rate>
	  <end>101000</end> 
	  
  </InjectionStim>

<!-- onset and duration are times measured in milliseconds. The rate is in numbers of particles per millisecond -->

</StimulationSet>
